# Supplementary material for: (2-Amino-5-chloro­benzene­sulfonato-κO)bis­(3-methyl­isoquinoline-κN)silver(I)
Source: Acta Crystallogr Sect E Struct Rep Online. 2010 Mar 17;66(Pt 4):m415. doi: 10.1107/S1600536810009220 (PMC2984077; doi:10.1107/S1600536810009220)
Supplement: Supplementary file 1 [file e-66-0m415-sup1.cif]

##############################################################################
###                                                                        ###
###        Electronic paper (Acta Crystallographica Section E)             ###
###                                                                        ###
##############################################################################
#                                                                            #
# This CIF contains the data in a paper accepted for publication in Acta     #
# Crystallographica Section E. It conforms to the requirements of Notes      #
# for Authors for Section E, and has been peer reviewed under the auspices   #
# of the IUCr Commission on Journals.                                        #
#                                                                            #
# Full details of the Crystallographic Information File format               #
# are given in the paper "The Crystallographic Information File (CIF):       #
# a New Standard Archive File for Crystallography" by S. R. Hall, F. H.      #
# Allen and I. D. Brown [Acta Cryst. (1991), A47, 655-685].                  #
#                                                                            #
# The current version of the core CIF dictionary is obtainable from          #
# ftp://ftp.iucr.org/pub/cif_core.dic. The current version number is 2.4.    #
#                                                                            #
# Software is freely available for graphical display of the structure(s) in  #
# this CIF.  For information consult the CIF home page http://www.iucr.org/  #
# cif/home.html                                                              #
#                                                                            #
# This file may be used for bona fide research purposes within the           #
# scientific community so long as proper attribution is given to the journal # 
# article from which it was obtained.                                        #
#                                                                            #
##############################################################################
                                             
data_I
_audit_creation_method     SHELXL-97
_chemical_name_systematic
;
(2-Amino-5-chlorobenzenesulfonato-\k<i>O</i>)bis(3-methylisoquinoline-
\k<i>N</i>)silver(I)
;
_chemical_name_common     ?
_chemical_formula_moiety     'C26 H23 Ag Cl N3 O3 S'
_chemical_formula_sum     'C26 H23 Ag Cl N3 O3 S'
_chemical_formula_iupac     '[Ag (C6 H5 Cl N O3 S) (C10 H9 N)2]'
_chemical_formula_weight     600.68
_chemical_melting_point     'not measured'
_symmetry_cell_setting     Orthorhombic
_symmetry_space_group_name_H-M     'P c a 21'
_symmetry_space_group_name_hall     'P 2c -2ac'
loop_
    _symmetry_equiv_pos_as_xyz
    'x, y, z'
    '-x, -y, z+1/2'
    '-x+1/2, y, z+1/2'
    'x+1/2, -y, z'
_cell_length_a     21.184(2)
_cell_length_b     14.7095(10)
_cell_length_c     15.6602(10)
_cell_angle_alpha     90.00
_cell_angle_beta     90.00
_cell_angle_gamma     90.00
_cell_volume     4879.8(6)
_cell_formula_units_Z     8
_cell_measurement_reflns_used     8349
_cell_measurement_theta_min     1.5
_cell_measurement_theta_max     25.3
_cell_measurement_temperature     293(2)
_cell_special_details     ?
_exptl_crystal_description     block
_exptl_crystal_colour     colorless
_exptl_crystal_size_max     0.23
_exptl_crystal_size_mid     0.19
_exptl_crystal_size_min     0.17
_exptl_crystal_density_diffrn     1.635
_exptl_crystal_density_meas     ?
_exptl_crystal_density_method     'not measured'
_exptl_crystal_F_000     2432
_exptl_absorpt_coefficient_mu     1.056
_exptl_absorpt_correction_type     multi-scan
_exptl_absorpt_process_details     '(SADABS; Sheldrick, 1996)'
_exptl_absorpt_correction_T_min     0.779
_exptl_absorpt_correction_T_max     0.831
_exptl_special_details
;
;
_diffrn_ambient_temperature     293(2)
_diffrn_radiation_type     MoK\a
_diffrn_radiation_wavelength     0.71073
_diffrn_radiation_source     'fine-focus sealed tube'
_diffrn_radiation_monochromator     graphite
_diffrn_measurement_device_type     'Bruker SMART APEX CCD'
_diffrn_measurement_method     'phi and omega scans'
_diffrn_detector_area_resol_mean     ?
_diffrn_reflns_number     13070
_diffrn_reflns_av_R_equivalents     0.0863
_diffrn_reflns_av_sigmaI/netI     0.1833
_diffrn_reflns_theta_min     1.69
_diffrn_reflns_theta_max     25.34
_diffrn_reflns_theta_full     25.34
_diffrn_measured_fraction_theta_max     0.991
_diffrn_measured_fraction_theta_full     0.991
_diffrn_reflns_limit_h_min     -25
_diffrn_reflns_limit_h_max     6
_diffrn_reflns_limit_k_min     -16
_diffrn_reflns_limit_k_max     17
_diffrn_reflns_limit_l_min     -18
_diffrn_reflns_limit_l_max     18
_diffrn_standards_number     none
_diffrn_standards_interval_count     none
_diffrn_standards_interval_time     none
_diffrn_standards_decay_%     0
_refine_special_details
;
Refinement of <i>F</i>^2^ against ALL reflections. The weighted <i>R</i>-factor
wR and goodness of fit <i>S</i> are based on <i>F</i>^2^, conventional
<i>R</i>-factors <i>R</i> are based on <i>F</i>, with <i>F</i> set to zero for
negative <i>F</i>^2^. The threshold expression of <i>F</i>^2^ >
\s(<i>F</i>^2^) is used only for calculating <i>R</i>-factors(gt) etc. and is
not relevant to the choice of reflections for refinement. <i>R</i>-factors
based on <i>F</i>^2^ are statistically about twice as large as those based on
<i>F</i>, and <i>R</i>- factors based on ALL data will be even larger.
;
_reflns_number_total     8349
_reflns_number_gt     3592
_reflns_threshold_expression     I>2sigma(I)
_refine_ls_structure_factor_coef     Fsqd
_refine_ls_matrix_type     full
_refine_ls_R_factor_all     0.1456
_refine_ls_R_factor_gt     0.0562
_refine_ls_wR_factor_gt     0.1001
_refine_ls_wR_factor_ref     0.1243
_refine_ls_goodness_of_fit_ref     0.810
_refine_ls_restrained_S_all     0.810
_refine_ls_number_reflns     8349
_refine_ls_number_parameters     641
_refine_ls_number_restraints     16
_refine_ls_hydrogen_treatment     mixed
_refine_ls_weighting_scheme     calc
_refine_ls_weighting_details
                      'w=1/[\s^2^(Fo^2^)+(0.0290P)^2^] where P=(Fo^2^+2Fc^2^)/3'
_atom_sites_solution_hydrogens     geom
_atom_sites_solution_primary     direct
_atom_sites_solution_secondary     difmap
_refine_ls_shift/su_max     0.001
_refine_ls_shift/su_mean     0.000
_refine_diff_density_max     0.852
_refine_diff_density_min     -0.671
_refine_ls_extinction_method     none
_refine_ls_extinction_coef     ?
_refine_ls_abs_structure_details     'Flack (1983), 3745 Friedel pairs'
_refine_ls_abs_structure_Flack     -0.06(4)
loop_
    _atom_type_symbol
    _atom_type_description
    _atom_type_scat_dispersion_real
    _atom_type_scat_dispersion_imag
    _atom_type_scat_source
    'C' 'C' 0.0030 0.0020
                         'International Tables Vol C Tables 4.2.6.8 and 6.1.1.4'
    'H' 'H' 0.0000 0.0000
                         'International Tables Vol C Tables 4.2.6.8 and 6.1.1.4'
    'Ag' 'Ag' -0.8970 1.1020
                         'International Tables Vol C Tables 4.2.6.8 and 6.1.1.4'
    'Cl' 'Cl' 0.1480 0.1590
                         'International Tables Vol C Tables 4.2.6.8 and 6.1.1.4'
    'N' 'N' 0.0060 0.0030
                         'International Tables Vol C Tables 4.2.6.8 and 6.1.1.4'
    'O' 'O' 0.0110 0.0060
                         'International Tables Vol C Tables 4.2.6.8 and 6.1.1.4'
    'S' 'S' 0.1250 0.1230
                         'International Tables Vol C Tables 4.2.6.8 and 6.1.1.4'
_computing_data_collection     'SMART (Bruker, 2001)'
_computing_cell_refinement     'SAINT (Bruker, 2001)'
_computing_data_reduction     'SAINT (Bruker, 2001)'
_computing_structure_solution     'SHELXS97 (Sheldrick, 2008)'
_computing_structure_refinement     'SHELXL97 (Sheldrick, 2008)'
_computing_molecular_graphics     'SHELXTL (Sheldrick, 2008)'
_computing_publication_material     'SHELXL97 (Sheldrick, 2008)'
loop_
    _atom_site_type_symbol
    _atom_site_label
    _atom_site_fract_x
    _atom_site_fract_y
    _atom_site_fract_z
    _atom_site_U_iso_or_equiv
    _atom_site_adp_type
    _atom_site_calc_flag
    _atom_site_refinement_flags
    _atom_site_occupancy
    _atom_site_disorder_assembly
    _atom_site_disorder_group
    Ag Ag1 0.25032(4) 0.63381(6) 0.06884(7) 0.0513(2) Uani d . 1 . .
    Ag Ag2 0.27564(4) 0.13421(6) 0.07551(6) 0.0542(3) Uani d U 1 . .
    C C1 0.2390(5) 0.5454(7) 0.2400(7) 0.038(3) Uani d . 1 . .
    H H1 0.1969 0.5554 0.2260 0.046 Uiso calc R 1 . .
    C C2 0.2542(7) 0.5093(6) 0.3221(10) 0.035(3) Uani d . 1 . .
    C C3 0.2067(6) 0.4903(8) 0.3795(8) 0.053(4) Uani d . 1 . .
    H H3 0.1644 0.4977 0.3653 0.063 Uiso calc R 1 . .
    C C4 0.2251(7) 0.4594(8) 0.4600(8) 0.055(4) Uani d U 1 . .
    H H4 0.1940 0.4451 0.4997 0.066 Uiso calc R 1 . .
    C C5 0.2896(7) 0.4489(8) 0.4835(8) 0.057(4) Uani d U 1 . .
    H H5 0.3004 0.4291 0.5380 0.068 Uiso calc R 1 . .
    C C6 0.3338(5) 0.4678(9) 0.4269(8) 0.051(4) Uani d . 1 . .
    H H6 0.3759 0.4595 0.4418 0.061 Uiso calc R 1 . .
    C C7 0.3186(6) 0.5015(8) 0.3409(8) 0.038(3) Uani d . 1 . .
    C C8 0.3643(5) 0.5205(7) 0.2793(7) 0.036(3) Uani d . 1 . .
    H H8 0.4070 0.5137 0.2918 0.044 Uiso calc R 1 . .
    C C9 0.3454(6) 0.5496(8) 0.1992(7) 0.044(3) Uani d . 1 . .
    C C10 0.3918(5) 0.5668(8) 0.1310(7) 0.057(4) Uani d . 1 . .
    H H10A 0.3783 0.6177 0.0972 0.085 Uiso calc R 1 . .
    H H10B 0.3953 0.5140 0.0953 0.085 Uiso calc R 1 . .
    H H10C 0.4322 0.5800 0.1560 0.085 Uiso calc R 1 . .
    C C11 0.1698(6) 0.7127(8) -0.0731(9) 0.051(4) Uani d . 1 . .
    H H11 0.1386 0.6934 -0.0355 0.062 Uiso calc R 1 . .
    C C12 0.1514(8) 0.7482(9) -0.1540(11) 0.064(4) Uani d . 1 . .
    C C13 0.0880(7) 0.7547(9) -0.1746(10) 0.078(5) Uani d . 1 . .
    H H13 0.0573 0.7382 -0.1350 0.094 Uiso calc R 1 . .
    C C14 0.0710(10) 0.7853(13) -0.2528(14) 0.121(8) Uani d . 1 . .
    H H14 0.0288 0.7917 -0.2680 0.146 Uiso calc R 1 . .
    C C15 0.1197(12) 0.8071(14) -0.3100(14) 0.125(10) Uani d U 1 . .
    H H15 0.1088 0.8282 -0.3640 0.150 Uiso calc R 1 . .
    C C16 0.1783(10) 0.7993(11) -0.2917(10) 0.098(7) Uani d U 1 . .
    H H16 0.2085 0.8139 -0.3326 0.118 Uiso calc R 1 . .
    C C17 0.2604(9) 0.7612(8) -0.1847(11) 0.067(5) Uani d . 1 . .
    H H17 0.2922 0.7762 -0.2232 0.080 Uiso calc R 1 . .
    C C18 0.2776(6) 0.7318(8) -0.1035(9) 0.045(3) Uani d . 1 . .
    C C19 0.3416(6) 0.7216(9) -0.0721(10) 0.066(4) Uani d . 1 . .
    H H19A 0.3441 0.7441 -0.0147 0.099 Uiso calc R 1 . .
    H H19B 0.3700 0.7554 -0.1079 0.099 Uiso calc R 1 . .
    H H19C 0.3531 0.6584 -0.0730 0.099 Uiso calc R 1 . .
    C C20 0.1977(10) 0.7693(10) -0.2111(11) 0.076(6) Uani d . 1 . .
    C C21 0.0488(5) 0.0799(7) 0.0542(7) 0.035(3) Uani d . 1 . .
    C C22 0.0473(5) -0.0178(8) 0.0625(10) 0.047(3) Uani d U 1 . .
    C C23 0.0203(6) -0.0640(8) -0.0051(8) 0.049(3) Uani d . 1 . .
    H H95 0.0194 -0.1272 -0.0027 0.058 Uiso calc R 1 . .
    C C24 -0.0052(5) -0.0228(9) -0.0756(8) 0.045(3) Uani d . 1 . .
    H H94 -0.0241 -0.0574 -0.1183 0.054 Uiso calc R 1 . .
    C C25 -0.0027(5) 0.0701(9) -0.0824(7) 0.042(3) Uani d . 1 . .
    C C26 0.0234(5) 0.1205(8) -0.0160(7) 0.037(3) Uani d . 1 . .
    H H92 0.0235 0.1836 -0.0197 0.045 Uiso calc R 1 . .
    C C27 0.0584(5) 0.4823(8) 0.2184(7) 0.036(3) Uani d D 1 . .
    C C28 0.0441(5) 0.4330(8) 0.2919(8) 0.048(3) Uani d . 1 . .
    H H99 0.0462 0.3699 0.2897 0.058 Uiso calc R 1 . .
    C C29 0.0268(5) 0.4738(8) 0.3682(8) 0.049(3) Uani d . 1 . .
    H H100 0.0189 0.4390 0.4166 0.059 Uiso calc R 1 . .
    C C30 0.0215(5) 0.5683(9) 0.3705(7) 0.044(3) Uani d U 1 . .
    C C31 0.0314(4) 0.6194(7) 0.2970(6) 0.036(3) Uani d U 1 . .
    H H102 0.0250 0.6819 0.2982 0.043 Uiso calc R 1 . .
    C C32 0.0508(5) 0.5780(8) 0.2217(7) 0.038(3) Uani d . 1 . .
    C C33 0.2104(6) 0.2154(8) -0.0753(7) 0.042(3) Uani d . 1 . .
    H H59 0.1767 0.2015 -0.0395 0.051 Uiso calc R 1 . .
    C C34 0.1972(7) 0.2484(10) -0.1602(8) 0.045(4) Uani d . 1 . .
    C C35 0.1361(6) 0.2610(9) -0.1908(9) 0.059(4) Uani d . 1 . .
    H H57 0.1019 0.2500 -0.1552 0.071 Uiso calc R 1 . .
    C C36 0.1260(6) 0.2896(9) -0.2737(9) 0.061(4) Uani d . 1 . .
    H H56 0.0854 0.2932 -0.2961 0.073 Uiso calc R 1 . .
    C C37 0.1779(7) 0.3126(9) -0.3222(9) 0.064(4) Uani d U 1 . .
    H H55 0.1706 0.3358 -0.3765 0.077 Uiso calc R 1 . .
    C C38 0.2379(7) 0.3039(8) -0.2968(8) 0.058(4) Uani d U 1 . .
    H H54 0.2708 0.3183 -0.3337 0.070 Uiso calc R 1 . .
    C C39 0.2513(7) 0.2718(7) -0.2111(8) 0.049(4) Uani d . 1 . .
    C C40 0.3113(7) 0.2583(9) -0.1766(10) 0.057(5) Uani d . 1 . .
    H H52 0.3465 0.2710 -0.2100 0.069 Uiso calc R 1 . .
    C C41 0.3200(6) 0.2276(8) -0.0966(9) 0.045(3) Uani d U 1 . .
    C C42 0.3828(5) 0.2179(9) -0.0562(8) 0.062(4) Uani d U 1 . .
    H H51A 0.3868 0.1581 -0.0324 0.093 Uiso calc R 1 . .
    H H51B 0.3872 0.2623 -0.0117 0.093 Uiso calc R 1 . .
    H H51C 0.4151 0.2272 -0.0984 0.093 Uiso calc R 1 . .
    C C43 0.2361(5) 0.0437(8) 0.2403(7) 0.048(3) Uani d U 1 . .
    H H69 0.1969 0.0537 0.2152 0.058 Uiso calc R 1 . .
    C C44 0.2402(7) 0.0130(8) 0.3236(10) 0.044(3) Uani d U 1 . .
    C C45 0.1819(6) -0.0041(8) 0.3705(9) 0.049(4) Uani d . 1 . .
    H H67 0.1431 0.0067 0.3447 0.059 Uiso calc R 1 . .
    C C46 0.1844(6) -0.0367(9) 0.4541(9) 0.062(4) Uani d U 1 . .
    H H66 0.1478 -0.0471 0.4855 0.074 Uiso calc R 1 . .
    C C47 0.2445(7) -0.0533(8) 0.4889(9) 0.059(4) Uani d U 1 . .
    H H65 0.2457 -0.0744 0.5448 0.070 Uiso calc R 1 . .
    C C48 0.3016(6) -0.0415(8) 0.4490(8) 0.053(4) Uani d U 1 . .
    H H64 0.3399 -0.0537 0.4758 0.064 Uiso calc R 1 . .
    C C49 0.2977(7) -0.0083(8) 0.3613(8) 0.043(3) Uani d . 1 . .
    C C50 0.3515(6) 0.0072(8) 0.3101(9) 0.051(4) Uani d . 1 . .
    H H62 0.3910 -0.0050 0.3334 0.061 Uiso calc R 1 . .
    C C51 0.3488(6) 0.0382(8) 0.2304(9) 0.047(3) Uani d . 1 . .
    C C52 0.4045(5) 0.0548(9) 0.1719(7) 0.059(4) Uani d . 1 . .
    H H61A 0.3990 0.1117 0.1427 0.089 Uiso calc R 1 . .
    H H61B 0.4073 0.0065 0.1308 0.089 Uiso calc R 1 . .
    H H61C 0.4426 0.0567 0.2050 0.089 Uiso calc R 1 . .
    Cl Cl1 -0.00209(15) 0.6221(2) 0.46319(18) 0.0590(9) Uani d . 1 . .
    Cl Cl2 -0.03193(15) 0.1251(2) -0.17157(18) 0.0583(9) Uani d . 1 . .
    N N1 0.2844(4) 0.5654(7) 0.1817(6) 0.045(3) Uani d . 1 . .
    N N2 0.2299(5) 0.7059(6) -0.0490(6) 0.042(3) Uani d . 1 . .
    N N3 0.2901(5) 0.0590(6) 0.1954(6) 0.041(3) Uani d . 1 . .
    N N4 0.2680(5) 0.2041(6) -0.0464(6) 0.043(3) Uani d . 1 . .
    N N5 0.0812(6) 0.4377(7) 0.1469(6) 0.057(3) Uani d D 1 . .
    N N6 0.0779(5) -0.0619(6) 0.1284(6) 0.057(3) Uani d U 1 . .
    H H6NA 0.0606 -0.0434 0.1730 0.068 Uiso d R 1 . .
    H H6NB 0.0662 -0.1163 0.1266 0.068 Uiso d R 1 . .
    O O4 0.0392(5) 0.7346(6) 0.1514(5) 0.079(3) Uani d . 1 . .
    O O5 0.0383(5) 0.6065(6) 0.0599(7) 0.110(4) Uani d . 1 . .
    O O6 0.1352(4) 0.6556(8) 0.1279(6) 0.099(4) Uani d . 1 . .
    O O7 0.1532(3) 0.1489(6) 0.1049(4) 0.057(2) Uani d U 1 . .
    O O8 0.0777(4) 0.1081(5) 0.2150(4) 0.056(2) Uani d . 1 . .
    O O9 0.0590(4) 0.2375(5) 0.1233(5) 0.053(2) Uani d . 1 . .
    S S1 0.08796(14) 0.1491(2) 0.13082(18) 0.0396(8) Uani d . 1 . .
    S S3 0.06739(16) 0.6494(2) 0.1324(2) 0.0478(9) Uani d . 1 . .
    H H5NA 0.085(6) 0.381(2) 0.144(5) 0.072 Uiso d D 1 . .
    H H5NB 0.088(5) 0.460(3) 0.099(2) 0.072 Uiso d D 1 . .
loop_
    _atom_site_aniso_label
    _atom_site_aniso_U_11
    _atom_site_aniso_U_22
    _atom_site_aniso_U_33
    _atom_site_aniso_U_12
    _atom_site_aniso_U_13
    _atom_site_aniso_U_23
    Ag1 0.0592(5) 0.0565(5) 0.0382(5) 0.0081(5) -0.0039(7) 0.0097(7)
    Ag2 0.0612(6) 0.0570(6) 0.0445(6) 0.0045(5) 0.0007(8) 0.0118(8)
    C1 0.044(9) 0.028(7) 0.042(8) 0.004(6) -0.009(6) -0.014(6)
    C2 0.035(7) 0.027(6) 0.042(7) -0.005(8) 0.002(6) 0.006(8)
    C3 0.048(9) 0.049(10) 0.061(10) 0.005(7) 0.002(8) -0.008(8)
    C4 0.092(9) 0.046(9) 0.027(7) -0.025(8) 0.005(7) -0.003(7)
    C5 0.087(9) 0.043(9) 0.041(8) 0.007(8) 0.000(8) -0.008(7)
    C6 0.035(8) 0.058(10) 0.059(9) 0.004(6) -0.007(7) 0.013(8)
    C7 0.044(9) 0.033(8) 0.036(8) 0.008(6) -0.007(6) -0.007(6)
    C8 0.023(7) 0.044(8) 0.042(8) -0.002(6) -0.008(6) -0.009(7)
    C9 0.045(9) 0.058(9) 0.028(7) 0.010(7) -0.007(6) -0.003(7)
    C10 0.055(9) 0.071(10) 0.044(8) 0.015(7) 0.006(7) 0.011(7)
    C11 0.041(9) 0.048(9) 0.065(10) 0.009(7) 0.009(7) -0.007(8)
    C12 0.087(13) 0.042(10) 0.063(11) 0.021(9) -0.038(10) -0.010(9)
    C13 0.094(12) 0.049(9) 0.091(13) 0.001(8) -0.059(10) 0.007(9)
    C14 0.17(2) 0.071(14) 0.122(19) 0.045(15) -0.084(15) -0.009(14)
    C15 0.23(3) 0.059(13) 0.090(16) 0.029(18) -0.077(18) 0.014(13)
    C16 0.20(2) 0.054(11) 0.040(11) 0.029(13) -0.033(12) 0.002(9)
    C17 0.109(16) 0.037(8) 0.054(11) -0.003(10) 0.045(11) 0.001(10)
    C18 0.057(10) 0.020(8) 0.059(10) 0.004(7) 0.009(8) -0.007(7)
    C19 0.056(10) 0.054(10) 0.087(12) -0.008(8) 0.006(8) 0.009(9)
    C20 0.141(19) 0.036(10) 0.052(13) 0.018(11) 0.001(13) 0.001(9)
    C21 0.046(7) 0.035(7) 0.024(7) -0.007(5) -0.005(5) -0.001(6)
    C22 0.054(7) 0.039(7) 0.050(8) -0.007(5) 0.014(8) 0.005(8)
    C23 0.070(10) 0.017(7) 0.059(9) -0.018(7) 0.021(8) -0.004(7)
    C24 0.049(8) 0.051(10) 0.034(7) -0.014(7) 0.006(6) -0.009(7)
    C25 0.031(7) 0.051(9) 0.044(8) -0.006(6) 0.004(6) -0.006(7)
    C26 0.043(7) 0.030(7) 0.038(7) 0.001(6) 0.001(6) 0.006(7)
    C27 0.032(7) 0.047(8) 0.028(7) 0.002(6) -0.004(5) -0.001(7)
    C28 0.051(8) 0.041(8) 0.053(9) -0.003(6) -0.007(6) 0.012(7)
    C29 0.064(9) 0.040(9) 0.044(9) -0.003(7) 0.006(7) 0.009(7)
    C30 0.046(8) 0.055(10) 0.031(7) 0.002(7) -0.001(6) 0.003(6)
    C31 0.035(6) 0.030(7) 0.042(7) -0.005(5) 0.000(5) -0.009(6)
    C32 0.043(8) 0.048(9) 0.024(7) -0.003(6) -0.003(5) -0.009(6)
    C33 0.046(9) 0.042(8) 0.039(8) 0.009(6) 0.001(6) -0.001(7)
    C34 0.065(11) 0.047(9) 0.023(8) 0.001(8) 0.008(7) -0.008(7)
    C35 0.060(10) 0.061(10) 0.055(10) 0.011(8) -0.004(8) 0.012(8)
    C36 0.071(11) 0.052(10) 0.060(10) 0.010(8) -0.012(8) -0.004(9)
    C37 0.102(11) 0.037(9) 0.053(10) 0.008(9) -0.001(9) 0.009(8)
    C38 0.097(10) 0.036(8) 0.042(9) -0.010(8) 0.020(8) 0.000(7)
    C39 0.090(10) 0.023(7) 0.035(9) 0.003(8) 0.019(8) -0.005(6)
    C40 0.054(11) 0.043(10) 0.075(12) -0.007(8) 0.028(9) 0.005(9)
    C41 0.043(8) 0.028(8) 0.063(10) -0.008(6) 0.007(7) 0.006(7)
    C42 0.064(8) 0.076(10) 0.047(9) -0.012(8) 0.003(7) 0.016(8)
    C43 0.047(9) 0.063(10) 0.034(7) 0.005(7) -0.011(6) 0.014(7)
    C44 0.053(10) 0.038(7) 0.042(7) -0.006(7) -0.006(7) 0.003(8)
    C45 0.035(9) 0.049(10) 0.063(10) -0.008(7) -0.004(7) 0.009(8)
    C46 0.060(8) 0.058(10) 0.067(11) -0.003(8) 0.009(7) 0.006(9)
    C47 0.091(8) 0.035(8) 0.050(9) -0.012(8) -0.007(7) 0.011(7)
    C48 0.052(7) 0.048(9) 0.060(10) 0.009(7) -0.021(6) 0.008(8)
    C49 0.056(9) 0.030(8) 0.043(9) -0.006(7) -0.004(7) -0.002(7)
    C50 0.041(9) 0.048(9) 0.063(10) -0.003(6) -0.028(8) 0.013(8)
    C51 0.037(8) 0.042(9) 0.062(10) 0.014(7) -0.014(7) -0.011(8)
    C52 0.046(8) 0.063(10) 0.069(10) 0.003(7) 0.015(7) 0.000(8)
    Cl1 0.069(2) 0.071(2) 0.0379(17) -0.0122(19) 0.0097(15) -0.0056(19)
    Cl2 0.072(2) 0.061(2) 0.0418(18) 0.0038(19) -0.0142(15) 0.003(2)
    N1 0.039(6) 0.064(8) 0.030(6) 0.010(6) 0.003(5) 0.001(6)
    N2 0.049(7) 0.038(6) 0.038(6) 0.009(5) 0.006(5) 0.003(5)
    N3 0.050(7) 0.035(6) 0.039(6) -0.001(5) -0.004(5) 0.008(5)
    N4 0.051(7) 0.043(7) 0.035(6) -0.001(5) 0.005(5) 0.007(5)
    N5 0.077(8) 0.048(8) 0.046(7) 0.003(7) 0.007(6) -0.004(6)
    N6 0.091(9) 0.029(7) 0.049(7) 0.001(6) 0.003(6) 0.020(5)
    O4 0.122(9) 0.057(7) 0.057(7) 0.016(6) 0.022(6) 0.023(5)
    O5 0.203(11) 0.082(7) 0.045(6) -0.020(7) -0.047(8) 0.022(6)
    O6 0.061(7) 0.154(11) 0.083(7) 0.017(7) 0.022(5) 0.055(7)
    O7 0.037(4) 0.086(6) 0.046(5) -0.010(4) 0.002(3) 0.006(5)
    O8 0.077(6) 0.067(6) 0.024(5) 0.002(5) 0.008(4) -0.006(4)
    O9 0.068(6) 0.038(5) 0.052(6) 0.008(4) -0.011(4) -0.007(5)
    S1 0.0413(19) 0.040(2) 0.0370(18) 0.0015(16) -0.0016(14) 0.0003(17)
    S3 0.061(2) 0.046(2) 0.037(2) 0.0097(18) 0.0075(17) 0.0083(18)
_geom_special_details
;
All esds (except the esd in the dihedral angle between two l.s. planes) are
estimated using the full covariance matrix. The cell esds are taken into
account individually in the estimation of esds in distances, angles and
torsion angles; correlations between esds in cell parameters are only used
when they are defined by crystal symmetry. An approximate (isotropic)
treatment of cell esds is used for estimating esds involving l.s. planes.
;
loop_
    _geom_bond_atom_site_label_1
    _geom_bond_atom_site_label_2
    _geom_bond_site_symmetry_2
    _geom_bond_distance
    _geom_bond_publ_flag
    Ag1 N1 . 2.158(10) ?
    Ag1 N2 . 2.172(9) ?
    Ag1 O6 . 2.628(9) ?
    Ag2 N4 . 2.175(9) ?
    Ag2 N3 . 2.200(9) ?
    Ag2 O7 . 2.644(7) ?
    C1 N1 . 1.357(13) ?
    C1 C2 . 1.428(17) ?
    C1 H1 . 0.9300 ?
    C2 C3 . 1.379(18) ?
    C2 C7 . 1.399(17) ?
    C3 C4 . 1.395(16) ?
    C3 H3 . 0.9300 ?
    C4 C5 . 1.423(16) ?
    C4 H4 . 0.9300 ?
    C5 C6 . 1.320(15) ?
    C5 H5 . 0.9300 ?
    C6 C7 . 1.471(16) ?
    C6 H6 . 0.9300 ?
    C7 C8 . 1.396(15) ?
    C8 C9 . 1.385(14) ?
    C8 H8 . 0.9300 ?
    C9 N1 . 1.341(13) ?
    C9 C10 . 1.474(14) ?
    C10 H10A . 0.9600 ?
    C10 H10B . 0.9600 ?
    C10 H10C . 0.9600 ?
    C11 N2 . 1.331(13) ?
    C11 C12 . 1.426(18) ?
    C11 H11 . 0.9300 ?
    C12 C20 . 1.36(2) ?
    C12 C13 . 1.385(17) ?
    C13 C14 . 1.35(2) ?
    C13 H13 . 0.9300 ?
    C14 C15 . 1.40(3) ?
    C14 H14 . 0.9300 ?
    C15 C16 . 1.28(2) ?
    C15 H15 . 0.9300 ?
    C16 C20 . 1.40(2) ?
    C16 H16 . 0.9300 ?
    C17 C18 . 1.392(19) ?
    C17 C20 . 1.40(2) ?
    C17 H17 . 0.9300 ?
    C18 N2 . 1.377(14) ?
    C18 C19 . 1.450(16) ?
    C19 H19A . 0.9600 ?
    C19 H19B . 0.9600 ?
    C19 H19C . 0.9600 ?
    C21 C26 . 1.363(14) ?
    C21 C22 . 1.443(14) ?
    C21 S1 . 1.779(10) ?
    C22 N6 . 1.381(15) ?
    C22 C23 . 1.383(16) ?
    C23 C24 . 1.371(15) ?
    C23 H95 . 0.9300 ?
    C24 C25 . 1.372(15) ?
    C24 H94 . 0.9300 ?
    C25 C26 . 1.391(14) ?
    C25 Cl2 . 1.729(12) ?
    C26 H92 . 0.9300 ?
    C27 N5 . 1.384(13) ?
    C27 C28 . 1.394(14) ?
    C27 C32 . 1.418(14) ?
    C28 C29 . 1.385(15) ?
    C28 H99 . 0.9300 ?
    C29 C30 . 1.395(15) ?
    C29 H100 . 0.9300 ?
    C30 C31 . 1.391(14) ?
    C30 Cl1 . 1.727(12) ?
    C31 C32 . 1.389(13) ?
    C31 H102 . 0.9300 ?
    C32 S3 . 1.784(12) ?
    C33 N4 . 1.312(13) ?
    C33 C34 . 1.443(16) ?
    C33 H59 . 0.9300 ?
    C34 C35 . 1.392(16) ?
    C34 C39 . 1.438(18) ?
    C35 C36 . 1.381(17) ?
    C35 H57 . 0.9300 ?
    C36 C37 . 1.377(17) ?
    C36 H56 . 0.9300 ?
    C37 C38 . 1.339(16) ?
    C37 H55 . 0.9300 ?
    C38 C39 . 1.449(16) ?
    C38 H54 . 0.9300 ?
    C39 C40 . 1.397(18) ?
    C40 C41 . 1.344(17) ?
    C40 H52 . 0.9300 ?
    C41 N4 . 1.396(14) ?
    C41 C42 . 1.480(15) ?
    C42 H51A . 0.9600 ?
    C42 H51B . 0.9600 ?
    C42 H51C . 0.9600 ?
    C43 N3 . 1.361(13) ?
    C43 C44 . 1.383(17) ?
    C43 H69 . 0.9300 ?
    C44 C49 . 1.390(19) ?
    C44 C45 . 1.459(17) ?
    C45 C46 . 1.395(16) ?
    C45 H67 . 0.9300 ?
    C46 C47 . 1.407(17) ?
    C46 H66 . 0.9300 ?
    C47 C48 . 1.372(16) ?
    C47 H65 . 0.9300 ?
    C48 C49 . 1.460(17) ?
    C48 H64 . 0.9300 ?
    C49 C50 . 1.412(16) ?
    C50 C51 . 1.330(16) ?
    C50 H62 . 0.9300 ?
    C51 N3 . 1.394(13) ?
    C51 C52 . 1.514(15) ?
    C52 H61A . 0.9600 ?
    C52 H61B . 0.9600 ?
    C52 H61C . 0.9600 ?
    N5 H5NA . 0.84(3) ?
    N5 H5NB . 0.83(3) ?
    N6 H6NA . 0.8343 ?
    N6 H6NB . 0.8395 ?
    O4 S3 . 1.419(9) ?
    O5 S3 . 1.437(10) ?
    O6 S3 . 1.441(9) ?
    O7 S1 . 1.440(7) ?
    O8 S1 . 1.466(8) ?
    O9 S1 . 1.442(8) ?
loop_
    _geom_angle_atom_site_label_1
    _geom_angle_atom_site_label_2
    _geom_angle_atom_site_label_3
    _geom_angle_site_symmetry_1
    _geom_angle_site_symmetry_3
    _geom_angle
    _geom_angle_publ_flag
    N1 Ag1 N2 . . 172.0(4) ?
    N1 Ag1 O6 . . 94.5(3) ?
    N2 Ag1 O6 . . 93.1(3) ?
    N4 Ag2 N3 . . 175.7(4) ?
    N4 Ag2 O7 . . 92.4(3) ?
    N3 Ag2 O7 . . 91.6(3) ?
    N1 C1 C2 . . 121.8(11) ?
    N1 C1 H1 . . 119.1 ?
    C2 C1 H1 . . 119.1 ?
    C3 C2 C7 . . 123.9(13) ?
    C3 C2 C1 . . 119.9(13) ?
    C7 C2 C1 . . 116.1(12) ?
    C2 C3 C4 . . 116.8(13) ?
    C2 C3 H3 . . 121.6 ?
    C4 C3 H3 . . 121.6 ?
    C3 C4 C5 . . 122.5(12) ?
    C3 C4 H4 . . 118.8 ?
    C5 C4 H4 . . 118.8 ?
    C6 C5 C4 . . 119.0(13) ?
    C6 C5 H5 . . 120.5 ?
    C4 C5 H5 . . 120.5 ?
    C5 C6 C7 . . 122.0(12) ?
    C5 C6 H6 . . 119.0 ?
    C7 C6 H6 . . 119.0 ?
    C8 C7 C2 . . 121.0(12) ?
    C8 C7 C6 . . 123.2(11) ?
    C2 C7 C6 . . 115.7(12) ?
    C9 C8 C7 . . 119.1(11) ?
    C9 C8 H8 . . 120.4 ?
    C7 C8 H8 . . 120.4 ?
    N1 C9 C8 . . 121.2(11) ?
    N1 C9 C10 . . 117.7(10) ?
    C8 C9 C10 . . 121.1(11) ?
    C9 C10 H10A . . 109.5 ?
    C9 C10 H10B . . 109.5 ?
    H10A C10 H10B . . 109.5 ?
    C9 C10 H10C . . 109.5 ?
    H10A C10 H10C . . 109.5 ?
    H10B C10 H10C . . 109.5 ?
    N2 C11 C12 . . 122.7(13) ?
    N2 C11 H11 . . 118.6 ?
    C12 C11 H11 . . 118.6 ?
    C20 C12 C13 . . 122.0(17) ?
    C20 C12 C11 . . 118.0(15) ?
    C13 C12 C11 . . 119.8(17) ?
    C14 C13 C12 . . 119.4(19) ?
    C14 C13 H13 . . 120.3 ?
    C12 C13 H13 . . 120.3 ?
    C13 C14 C15 . . 117(2) ?
    C13 C14 H14 . . 121.4 ?
    C15 C14 H14 . . 121.4 ?
    C16 C15 C14 . . 123(2) ?
    C16 C15 H15 . . 118.3 ?
    C14 C15 H15 . . 118.3 ?
    C15 C16 C20 . . 121(2) ?
    C15 C16 H16 . . 119.5 ?
    C20 C16 H16 . . 119.5 ?
    C18 C17 C20 . . 123.1(14) ?
    C18 C17 H17 . . 118.5 ?
    C20 C17 H17 . . 118.5 ?
    N2 C18 C17 . . 117.4(12) ?
    N2 C18 C19 . . 116.6(12) ?
    C17 C18 C19 . . 125.9(14) ?
    C18 C19 H19A . . 109.5 ?
    C18 C19 H19B . . 109.5 ?
    H19A C19 H19B . . 109.5 ?
    C18 C19 H19C . . 109.5 ?
    H19A C19 H19C . . 109.5 ?
    H19B C19 H19C . . 109.5 ?
    C12 C20 C17 . . 118.1(16) ?
    C12 C20 C16 . . 117(2) ?
    C17 C20 C16 . . 125(2) ?
    C26 C21 C22 . . 120.0(11) ?
    C26 C21 S1 . . 118.5(8) ?
    C22 C21 S1 . . 121.3(10) ?
    N6 C22 C23 . . 122.4(11) ?
    N6 C22 C21 . . 121.6(12) ?
    C23 C22 C21 . . 115.4(12) ?
    C24 C23 C22 . . 124.3(11) ?
    C24 C23 H95 . . 117.9 ?
    C22 C23 H95 . . 117.9 ?
    C23 C24 C25 . . 119.1(11) ?
    C23 C24 H94 . . 120.4 ?
    C25 C24 H94 . . 120.4 ?
    C24 C25 C26 . . 119.3(11) ?
    C24 C25 Cl2 . . 121.0(10) ?
    C26 C25 Cl2 . . 119.8(9) ?
    C21 C26 C25 . . 121.8(11) ?
    C21 C26 H92 . . 119.1 ?
    C25 C26 H92 . . 119.1 ?
    N5 C27 C28 . . 119.9(11) ?
    N5 C27 C32 . . 122.6(11) ?
    C28 C27 C32 . . 117.4(11) ?
    C29 C28 C27 . . 123.0(11) ?
    C29 C28 H99 . . 118.5 ?
    C27 C28 H99 . . 118.5 ?
    C28 C29 C30 . . 118.4(11) ?
    C28 C29 H100 . . 120.8 ?
    C30 C29 H100 . . 120.8 ?
    C31 C30 C29 . . 120.3(11) ?
    C31 C30 Cl1 . . 119.5(9) ?
    C29 C30 Cl1 . . 120.1(9) ?
    C32 C31 C30 . . 120.7(10) ?
    C32 C31 H102 . . 119.6 ?
    C30 C31 H102 . . 119.6 ?
    C31 C32 C27 . . 120.0(11) ?
    C31 C32 S3 . . 117.8(9) ?
    C27 C32 S3 . . 122.2(9) ?
    N4 C33 C34 . . 122.7(12) ?
    N4 C33 H59 . . 118.7 ?
    C34 C33 H59 . . 118.7 ?
    C35 C34 C39 . . 121.1(14) ?
    C35 C34 C33 . . 122.9(13) ?
    C39 C34 C33 . . 116.0(13) ?
    C36 C35 C34 . . 120.6(14) ?
    C36 C35 H57 . . 119.7 ?
    C34 C35 H57 . . 119.7 ?
    C37 C36 C35 . . 118.0(13) ?
    C37 C36 H56 . . 121.0 ?
    C35 C36 H56 . . 121.0 ?
    C38 C37 C36 . . 124.7(14) ?
    C38 C37 H55 . . 117.6 ?
    C36 C37 H55 . . 117.6 ?
    C37 C38 C39 . . 119.5(13) ?
    C37 C38 H54 . . 120.3 ?
    C39 C38 H54 . . 120.3 ?
    C40 C39 C34 . . 118.5(13) ?
    C40 C39 C38 . . 125.6(13) ?
    C34 C39 C38 . . 115.8(14) ?
    C41 C40 C39 . . 122.2(13) ?
    C41 C40 H52 . . 118.9 ?
    C39 C40 H52 . . 118.9 ?
    C40 C41 N4 . . 120.0(12) ?
    C40 C41 C42 . . 123.6(13) ?
    N4 C41 C42 . . 116.4(12) ?
    C41 C42 H51A . . 109.5 ?
    C41 C42 H51B . . 109.5 ?
    H51A C42 H51B . . 109.5 ?
    C41 C42 H51C . . 109.5 ?
    H51A C42 H51C . . 109.5 ?
    H51B C42 H51C . . 109.5 ?
    N3 C43 C44 . . 119.3(11) ?
    N3 C43 H69 . . 120.4 ?
    C44 C43 H69 . . 120.4 ?
    C43 C44 C49 . . 122.0(13) ?
    C43 C44 C45 . . 118.6(13) ?
    C49 C44 C45 . . 119.2(13) ?
    C46 C45 C44 . . 120.1(12) ?
    C46 C45 H67 . . 120.0 ?
    C44 C45 H67 . . 120.0 ?
    C45 C46 C47 . . 117.1(13) ?
    C45 C46 H66 . . 121.4 ?
    C47 C46 H66 . . 121.4 ?
    C48 C47 C46 . . 126.9(13) ?
    C48 C47 H65 . . 116.6 ?
    C46 C47 H65 . . 116.6 ?
    C47 C48 C49 . . 114.9(11) ?
    C47 C48 H64 . . 122.6 ?
    C49 C48 H64 . . 122.6 ?
    C44 C49 C50 . . 115.5(12) ?
    C44 C49 C48 . . 121.7(13) ?
    C50 C49 C48 . . 122.8(13) ?
    C51 C50 C49 . . 123.6(13) ?
    C51 C50 H62 . . 118.2 ?
    C49 C50 H62 . . 118.2 ?
    C50 C51 N3 . . 118.9(12) ?
    C50 C51 C52 . . 126.1(12) ?
    N3 C51 C52 . . 115.0(12) ?
    C51 C52 H61A . . 109.5 ?
    C51 C52 H61B . . 109.5 ?
    H61A C52 H61B . . 109.5 ?
    C51 C52 H61C . . 109.5 ?
    H61A C52 H61C . . 109.5 ?
    H61B C52 H61C . . 109.5 ?
    C9 N1 C1 . . 120.5(10) ?
    C9 N1 Ag1 . . 124.8(8) ?
    C1 N1 Ag1 . . 114.5(8) ?
    C11 N2 C18 . . 120.4(11) ?
    C11 N2 Ag1 . . 117.9(9) ?
    C18 N2 Ag1 . . 121.0(8) ?
    C43 N3 C51 . . 120.6(10) ?
    C43 N3 Ag2 . . 114.1(7) ?
    C51 N3 Ag2 . . 124.8(9) ?
    C33 N4 C41 . . 120.6(11) ?
    C33 N4 Ag2 . . 115.5(8) ?
    C41 N4 Ag2 . . 123.5(9) ?
    C27 N5 H5NA . . 124(5) ?
    C27 N5 H5NB . . 127(3) ?
    H5NA N5 H5NB . . 109(4) ?
    C22 N6 H6NA . . 105.4 ?
    C22 N6 H6NB . . 106.5 ?
    H6NA N6 H6NB . . 102.0 ?
    S3 O6 Ag1 . . 159.1(7) ?
    S1 O7 Ag2 . . 172.3(5) ?
    O7 S1 O9 . . 112.8(5) ?
    O7 S1 O8 . . 113.3(5) ?
    O9 S1 O8 . . 112.4(5) ?
    O7 S1 C21 . . 104.9(5) ?
    O9 S1 C21 . . 105.2(5) ?
    O8 S1 C21 . . 107.5(5) ?
    O4 S3 O5 . . 111.9(6) ?
    O4 S3 O6 . . 111.9(7) ?
    O5 S3 O6 . . 114.7(7) ?
    O4 S3 C32 . . 105.8(5) ?
    O5 S3 C32 . . 106.0(5) ?
    O6 S3 C32 . . 105.7(5) ?
loop_
    _geom_hbond_atom_site_label_D
    _geom_hbond_atom_site_label_H
    _geom_hbond_atom_site_label_A
    _geom_hbond_site_symmetry_A
    _geom_hbond_distance_DH
    _geom_hbond_distance_HA
    _geom_hbond_distance_DA
    _geom_hbond_angle_DHA
    N6 H6NA O8 . 0.83 2.35 2.844(12) 118.4
    N5 H5NA O9 . 0.84(3) 2.20(5) 3.006(13) 159(11)
    N5 H5NB O5 . 0.83(3) 2.48(6) 2.973(14) 119(4)
    N6 H6NB O4 1_545 0.84 2.30 3.126(13) 168.1
data_global
_journal_date_recd_electronic     2010-02-11
_journal_date_accepted     2010-03-11
_journal_name_full     'Acta Crystallographica, Section E'
_journal_year     2010
_journal_volume     66
_journal_issue      4
_journal_page_first     m415
_journal_page_last     m415
_journal_paper_category     QM
_journal_coeditor_code     ZQ2031
_publ_contact_author_name     'Xian-Wu Dong'
_publ_contact_author_address
;
Jilin Agricultural Science and Technology College
Jilin 132101
People's Republic of China
;
_publ_contact_author_email     jilindxw@yahoo.com.cn
_publ_contact_author_fax     +86-432-63509711
_publ_contact_author_phone     +86-432-63509711
_publ_section_title
;\
(2-Amino-5-chlorobenzenesulfonato-\k<i>O</i>)bis(3-methylisoquinoline-\
\k<i>N</i>)silver(I)
;
loop_
    _publ_author_name
    _publ_author_footnote
    _publ_author_address
    'Qiang Liu' .
;
Jilin Agricultural Science and Technology College
Jilin 132101
People's Republic of China
;
    'Li Feng' .
;
Jilin Agricultural Science and Technology College
Jilin 132101
People's Republic of China
;
    'Yu-Jie Li' .
;
Jilin Agricultural Science and Technology College
Jilin 132101
People's Republic of China
;
    'Xian-Wu Dong' .
;
Jilin Agricultural Science and Technology College
Jilin 132101
People's Republic of China
;
