# Supplementary material for: (2-Amino-5-chloro­benzene­sulfonato-κO)bis­(3-methyl­isoquinoline-κN)silver(I)
Source: Acta Crystallogr Sect E Struct Rep Online. 2010 Mar 17;66(Pt 4):m415. doi: 10.1107/S1600536810009220 (PMC2984077; doi:10.1107/S1600536810009220)
Supplement: Supplementary file 2 [file e-66-0m415-Isup2.hkl]

#
# h,k,l, Fc-squared, Fo-squared, sigma(Fo-squared) and status flag
#
data_I
_shelx_title ' P21 in P2(1)                     Pca21'
_shelx_refln_list_code          4
_shelx_F_calc_maximum      613.44
_exptl_crystal_F_000      2431.68
_reflns_d_resolution_high  0.8302
 
loop_
 _symmetry_equiv_pos_as_xyz
 'x, y, z'
 '-x, -y, z+1/2'
 '-x+1/2, y, z+1/2'
 'x+1/2, -y, z'
 
_cell_length_a    21.1840
_cell_length_b    14.7095
_cell_length_c    15.6602
_cell_angle_alpha  90.000
_cell_angle_beta   90.000
_cell_angle_gamma  90.000
 
_shelx_F_squared_multiplier     1.000
 
loop_
 _refln_index_h
 _refln_index_k
 _refln_index_l
 _refln_F_squared_calc
 _refln_F_squared_meas
 _refln_F_squared_sigma
 _refln_observed_status
   0   2 -18      306.80     -180.13    533.04 o
   1   2 -18     4076.90     3501.52    874.92 o
   2   2 -18       33.28     -145.21    536.72 o
   0   3 -18      644.22      645.16    613.91 o
   1   3 -18      415.05     -112.12    510.98 o
   2   3 -18      584.52      -34.92    560.61 o
   3   3 -18      125.83      442.97    613.91 o
   4   3 -18      475.09      450.33    593.70 o
   5   3 -18      360.27     -137.86    566.12 o
   6   3 -18      229.42      487.09    648.84 o
   0   4 -18     3656.62     5457.22   1086.30 o
   1   4 -18      164.08      321.66    577.15 o
   2   4 -18     1088.94     1437.37    733.39 o
   3   4 -18      117.63      966.82    634.13 o
   4   4 -18     1960.89     1391.42    716.85 o
   5   4 -18      389.22        9.19    575.32 o
   0   5 -18      402.82      834.48    661.70 o
   1   5 -18      262.93      672.73    624.94 o
   2   5 -18      359.85      400.70    619.43 o
   1   1 -17        6.36     -189.32    446.65 o
   2   1 -17       54.93       31.25    477.90 o
   1   2 -17      417.46      624.94    580.83 o
   2   2 -17       73.01      444.81    542.23 o
   3   2 -17      334.80      130.50    512.82 o
   4   2 -17       47.19      -27.57    496.28 o
   5   2 -17     1482.10     1369.36    685.60 o
   6   2 -17       16.22      -91.90    496.28 o
   7   2 -17       69.18      303.28    602.89 o
   1   3 -17      133.30      268.36    545.91 o
   2   3 -17      260.60       51.47    531.20 o
   3   3 -17      142.90      240.79    542.23 o
   4   3 -17      212.13      459.52    560.61 o
   5   3 -17      141.53      253.65    514.66 o
   6   3 -17     1123.47     1246.21    634.13 o
   7   3 -17      754.96      970.50    615.75 o
   8   3 -17      251.58      262.84    542.23 o
   9   3 -17       76.58      154.40    571.64 o
  10   3 -17      554.20      771.99    707.66 o
   1   4 -17      188.02      -84.55    529.36 o
   2   4 -17       48.19      430.11    573.48 o
   3   4 -17       88.09      626.78    553.26 o
   4   4 -17      657.54     1112.03    670.89 o
   5   4 -17      543.55     1089.97    680.09 o
   6   4 -17      516.52      626.78    606.56 o
   7   4 -17       83.28      764.64    634.13 o
   8   4 -17       64.57      529.36    604.72 o
   9   4 -17      187.61      233.43    586.34 o
   1   5 -17        9.81     -380.48    487.09 o
   2   5 -17       48.74      575.32    591.86 o
   3   5 -17      148.81      531.20    624.94 o
   4   5 -17      134.17      707.66    586.34 o
   5   5 -17      191.85      281.22    586.34 o
   6   5 -17      370.37      341.88    602.89 o
   7   5 -17      327.15      -79.04    551.42 o
   8   5 -17      219.23       91.90    562.45 o
   1   6 -17      427.15      -25.73    509.14 o
   2   6 -17      253.95      110.28    573.48 o
   3   6 -17      342.39      154.40    538.55 o
   4   6 -17      540.91     1415.31    737.07 o
   5   6 -17      912.02      746.26    680.09 o
   6   6 -17       13.37     -378.64    560.61 o
   1   7 -17        6.11     -215.05    509.14 o
   2   7 -17      284.28      409.89    613.91 o
   3   7 -17       34.92     -229.76    540.39 o
   4   7 -17      205.99       51.47    590.02 o
   2   0 -16     4586.72     5857.92    913.52 o
   1   1 -16      576.50      569.80    492.60 o
   2   1 -16      591.85      422.76    496.28 o
   3   1 -16      733.94      650.68    531.20 o
   4   1 -16      106.11      354.75    457.68 o
   5   1 -16      639.99      354.75    454.00 o
   6   1 -16      298.57      325.34    514.66 o
   7   1 -16      409.06     -305.12    477.90 o
   1   2 -16     6967.89     7569.16   1060.57 o
   2   2 -16      166.16      113.96    481.57 o
   3   2 -16     3390.15     3122.88    762.80 o
   4   2 -16      861.55      827.13    571.64 o
   5   2 -16     4148.85     4810.22    911.68 o
   6   2 -16      251.45     -141.53    431.95 o
   7   2 -16     4307.83     5477.44    957.63 o
   8   2 -16       58.99      -16.54    492.60 o
   9   2 -16      504.21       82.71    518.34 o
  10   2 -16        6.51     -446.65    481.57 o
  11   2 -16     1311.09     2450.14    816.10 o
   1   3 -16      405.55        3.68    479.74 o
   2   3 -16      646.48      209.54    505.47 o
   3   3 -16      272.47      117.64    433.78 o
   4   3 -16      171.89      264.68    510.98 o
   5   3 -16      494.01      494.44    558.77 o
   6   3 -16      336.16      286.74    498.12 o
   7   3 -16      252.69      408.05    538.55 o
   8   3 -16       75.79      117.64    490.76 o
   9   3 -16      435.44      218.73    538.55 o
  10   3 -16     1767.70     1703.89    727.87 o
  11   3 -16      279.69      566.12    601.05 o
  12   3 -16      410.24      288.58    602.89 o
   1   4 -16      580.72      933.74    571.64 o
   2   4 -16     2426.99     2687.26    757.28 o
   3   4 -16      253.11      180.13    514.66 o
   4   4 -16     2577.69     3110.01    840.00 o
   5   4 -16     1014.33      849.19    639.65 o
   6   4 -16     2983.38     4394.82    946.60 o
   7   4 -16      378.23      674.57    582.67 o
   8   4 -16      650.52      650.68    606.56 o
   9   4 -16       15.58      -16.54    525.69 o
  10   4 -16      604.62      365.78    597.37 o
  11   4 -16      230.79     -130.50    525.69 o
  12   4 -16      309.74      411.73    577.15 o
   1   5 -16      170.46       33.09    479.74 o
   2   5 -16      217.77      341.88    545.91 o
   3   5 -16      153.93      512.82    571.64 o
   4   5 -16      172.32      428.27    558.77 o
   5   5 -16      308.24      385.99    540.39 o
   6   5 -16      549.02      715.01    586.34 o
   7   5 -16       36.65     -417.24    417.24 o
   8   5 -16      117.16       44.11    518.34 o
   9   5 -16     1040.16     1339.95    659.87 o
  10   5 -16      423.04      310.63    571.64 o
  11   5 -16      771.87      485.25    681.92 o
   1   6 -16     2567.18     3484.98    908.01 o
   2   6 -16      215.44       22.06    492.60 o
   3   6 -16     1766.01     2409.71    817.94 o
   4   6 -16      731.07     1178.20    698.47 o
   5   6 -16     1871.72     2119.29    792.21 o
   6   6 -16     1229.62     1299.51    726.04 o
   7   6 -16     1919.96     1551.33    713.17 o
   8   6 -16      118.63     -143.37    536.72 o
   9   6 -16      493.01      876.76    667.22 o
  10   6 -16      250.20       82.71    564.29 o
   1   7 -16      134.30      113.96    602.89 o
   2   7 -16      231.36      181.97    601.05 o
   3   7 -16       85.55     -136.02    588.18 o
   4   7 -16      510.53      126.83    630.46 o
   5   7 -16      172.04      498.12    632.30 o
   6   7 -16     1305.52     1273.78    737.07 o
   7   7 -16      133.14      378.64    613.91 o
   8   7 -16      145.01      387.83    606.56 o
   9   7 -16       93.03      409.89    584.51 o
   0   8 -16     2753.83     2709.31    874.92 o
   1   8 -16      742.89      520.17    645.16 o
   2   8 -16     1262.37     1974.08    801.40 o
   3   8 -16       76.15      -62.49    595.53 o
   4   8 -16     2203.14     2141.35    841.84 o
   5   8 -16      759.89      314.31    599.21 o
   6   8 -16     1814.04     2111.94    840.00 o
   7   8 -16      200.19      450.33    652.51 o
   0   9 -16       54.07      136.02    556.93 o
   1   9 -16      243.64      687.44    661.70 o
   2   9 -16       44.34        0.00    573.48 o
   3   9 -16      501.46     -488.93    488.93 o
   2   0 -15      866.38     1108.35    492.60 o
   4   0 -15     4219.47     4038.23    751.77 o
   6   0 -15     1095.40     1810.50    599.21 o
   2   1 -15      340.96       51.47    409.89 o
   3   1 -15      372.74      843.67    494.44 o
   4   1 -15      957.89      612.08    477.90 o
   5   1 -15     1628.08     1847.26    610.24 o
   6   1 -15      962.65      928.22    522.01 o
   7   1 -15     1257.76     1367.52    580.83 o
   8   1 -15      976.49     1244.37    595.53 o
   9   1 -15     1230.72      983.37    567.96 o
  10   1 -15      463.28      722.36    534.88 o
  11   1 -15     1208.71     1825.20    676.41 o
   2   2 -15      183.79     -242.62    374.97 o
   3   2 -15      639.45      775.66    531.20 o
   4   2 -15       10.96      303.28    466.87 o
   5   2 -15     1302.50     1832.55    635.97 o
   6   2 -15       50.67      231.60    477.90 o
   7   2 -15      217.71     -299.61    385.99 o
   8   2 -15      145.41       29.41    454.00 o
   9   2 -15      649.45      683.76    547.74 o
  10   2 -15        2.59       73.52    488.93 o
  11   2 -15     2175.64     3347.12    847.35 o
  12   2 -15       82.26      -34.92    527.53 o
  13   2 -15      291.74      159.91    540.39 o
  14   2 -15        1.70      397.02    601.05 o
  15   2 -15      809.00      902.49    726.04 o
   2   3 -15      807.78      556.93    516.50 o
   3   3 -15      639.52      393.35    442.97 o
   4   3 -15     1169.34     1520.08    617.59 o
   5   3 -15     1272.30     1152.47    586.34 o
   6   3 -15      929.34      669.06    566.12 o
   7   3 -15       80.88      639.65    525.69 o
   8   3 -15      317.34      775.66    575.32 o
   9   3 -15      228.63      226.08    540.39 o
  10   3 -15     1067.50     1294.00    650.68 o
  11   3 -15      402.80      553.26    558.77 o
  12   3 -15      620.07      738.90    593.70 o
  13   3 -15      166.70      623.10    637.81 o
  14   3 -15      766.12      779.34    663.54 o
   2   4 -15       95.79     -159.91    452.16 o
   3   4 -15      329.01      498.12    527.53 o
   4   4 -15     2187.18     3402.26    821.62 o
   5   4 -15       84.40        3.68    393.35 o
   6   4 -15      207.38      270.20    496.28 o
   7   4 -15      583.97      400.70    487.09 o
   8   4 -15      423.96      -44.11    442.97 o
   9   4 -15      140.59      193.00    514.66 o
  10   4 -15     1319.66     2306.78    781.18 o
  11   4 -15       52.54      334.53    591.86 o
  12   4 -15      538.28      749.93    615.75 o
  13   4 -15       89.41      505.47    654.35 o
  14   4 -15      209.29      411.73    595.53 o
   2   5 -15        1.62      -93.74    452.16 o
   3   5 -15      225.01      169.10    483.41 o
   4   5 -15      544.32      663.54    551.42 o
   5   5 -15      355.56      466.87    510.98 o
   6   5 -15      208.42      -80.87    450.33 o
   7   5 -15      115.08      134.18    492.60 o
   8   5 -15      630.48      593.70    569.80 o
   9   5 -15      167.71      448.49    505.47 o
  10   5 -15      323.83      913.52    635.97 o
  11   5 -15      744.97     2192.81    801.40 o
  12   5 -15      490.69      409.89    575.32 o
  13   5 -15      731.58     1733.30    799.56 o
   1   6 -15      303.79      483.41    533.04 o
   2   6 -15      247.79      340.04    534.88 o
   3   6 -15      295.77       18.38    540.39 o
   4   6 -15      488.09      213.22    538.55 o
   5   6 -15     1049.24      578.99    582.67 o
   6   6 -15       37.60      170.94    527.53 o
   7   6 -15      494.00      514.66    547.74 o
   8   6 -15      247.76      358.42    509.14 o
   9   6 -15      348.04      264.68    577.15 o
  10   6 -15      281.74      397.02    573.48 o
  11   6 -15     1227.41     1233.34    703.98 o
  12   6 -15       10.62      211.38    571.64 o
   1   7 -15       90.09      -38.60    514.66 o
   2   7 -15       47.33     -367.61    367.61 o
   3   7 -15       77.18     -450.33    450.33 o
   4   7 -15      141.63       99.26    566.12 o
   5   7 -15      427.14      711.33    584.51 o
   6   7 -15      312.04      246.30    540.39 o
   7   7 -15        5.21      -93.74    505.47 o
   8   7 -15      281.47      709.49    652.51 o
   9   7 -15      589.90       60.66    545.91 o
  10   7 -15      314.06      -88.23    560.61 o
  11   7 -15       35.01     -215.05    477.90 o
   1   8 -15      115.50      819.78    628.62 o
   2   8 -15      268.59      387.83    545.91 o
   3   8 -15      157.78     -185.64    518.34 o
   4   8 -15      732.72     1106.52    716.85 o
   5   8 -15     1002.14      628.62    610.24 o
   6   8 -15      451.56      740.74    691.11 o
   7   8 -15      222.13     -336.37    556.93 o
   8   8 -15      438.83     1099.16    694.79 o
   9   8 -15      139.63      294.09    567.96 o
  10   8 -15      186.91      180.13    628.62 o
   1   9 -15      278.37      437.46    626.78 o
   2   9 -15       25.91      450.33    604.72 o
   3   9 -15      290.94      446.65    580.83 o
   4   9 -15       31.87      534.88    639.65 o
   5   9 -15      722.74     1282.97    718.68 o
   6   9 -15      206.23     -165.43    582.67 o
   7   9 -15      666.34      700.30    674.57 o
   8   9 -15       62.36     -281.22    492.60 o
   1  10 -15        5.03     -134.18    558.77 o
   2  10 -15      170.18      476.06    617.59 o
   3  10 -15      209.84     -139.69    571.64 o
   4  10 -15      522.05      358.42    584.51 o
   5  10 -15       26.06       60.66    685.60 o
   2   0 -14     4929.58     6475.51    884.11 o
   4   0 -14     2539.72     3007.08    678.25 o
   6   0 -14     7977.68     8548.85    869.41 o
   8   0 -14      934.67      919.03    476.06 o
  10   0 -14     2157.55     2843.49    703.98 o
   2   1 -14     3178.02     2824.41    640.57 o
   3   1 -14       53.45      -35.69    391.51 o
   4   1 -14      378.13      277.77    325.34 o
   5   1 -14      118.22      115.37    276.66 o
   6   1 -14      286.24      -56.98    413.57 o
   7   1 -14      230.17      -44.11    382.32 o
   8   1 -14       47.00       97.42    424.59 o
   9   1 -14     1325.48      963.15    540.39 o
  10   1 -14     3589.20     4924.18    882.27 o
  11   1 -14     1647.69     1205.77    577.15 o
  12   1 -14      325.70      496.28    529.36 o
  13   1 -14      965.42      961.31    606.56 o
  14   1 -14     1957.55     1845.42    727.87 o
  15   1 -14     1306.66     1069.76    665.38 o
  16   1 -14      391.23      261.01    560.61 o
   2   2 -14     1588.37     1424.50    551.42 o
   3   2 -14     3446.71     4233.07    781.18 o
   4   2 -14      327.24      726.04    455.84 o
   5   2 -14     9130.81     8826.40    931.90 o
   6   2 -14      469.27      792.21    496.28 o
   7   2 -14     1970.63     2508.96    648.84 o
   8   2 -14      941.69     1139.60    558.77 o
   9   2 -14     1785.38     1404.28    606.56 o
  10   2 -14       72.99     -102.93    457.68 o
  11   2 -14      777.34      582.67    538.55 o
  12   2 -14       65.32      -25.73    485.25 o
  13   2 -14      515.44      635.97    556.93 o
  14   2 -14       20.57     -251.82    463.19 o
  15   2 -14       11.72      404.37    525.69 o
  16   2 -14       38.86       34.92    567.96 o
   2   3 -14      416.34      227.92    430.11 o
   3   3 -14      429.79       45.95    426.43 o
   4   3 -14     1792.19     1470.45    601.05 o
   5   3 -14      905.53     1854.61    639.65 o
   6   3 -14     1421.64     1290.32    571.64 o
   7   3 -14     1295.72     1619.34    626.78 o
   8   3 -14      838.91      529.36    503.63 o
   9   3 -14      993.03     1141.44    608.40 o
  10   3 -14     2863.91     2738.72    760.96 o
  11   3 -14      877.54     1093.65    597.37 o
  12   3 -14      580.53      860.22    597.37 o
  13   3 -14      541.07      428.27    578.99 o
  14   3 -14     1608.87     2464.85    795.88 o
  15   3 -14      647.12      356.59    597.37 o
  16   3 -14     1020.41     2749.75    840.00 o
   2   4 -14    11814.52    10153.49   1067.92 o
   3   4 -14      655.91     1049.54    556.93 o
   4   4 -14     3636.87     5244.01    911.68 o
   5   4 -14      696.45      838.16    525.69 o
   6   4 -14    13896.52    16097.80   1301.35 o
   7   4 -14       88.02      597.37    490.76 o
   8   4 -14      994.78      663.54    516.50 o
   9   4 -14       37.45      422.76    452.16 o
  10   4 -14     1766.42     2385.81    757.28 o
  11   4 -14      264.25      509.14    555.10 o
  12   4 -14      829.38      825.29    588.18 o
  13   4 -14      133.50     -439.30    439.30 o
  14   4 -14      381.64      580.83    564.29 o
  15   4 -14       35.28      369.45    569.80 o
  16   4 -14       55.57     -485.25    527.53 o
   2   5 -14      233.83      387.83    529.36 o
   3   5 -14     1203.07     1578.90    639.65 o
   4   5 -14       92.62      148.88    428.27 o
   5   5 -14     1609.48     1771.90    652.51 o
   6   5 -14      368.74      393.35    531.20 o
   7   5 -14      873.09     1178.20    621.27 o
   8   5 -14       53.69      555.10    514.66 o
   9   5 -14      622.74      455.84    538.55 o
  10   5 -14      171.89      549.58    571.64 o
  11   5 -14     1875.78     2549.40    823.45 o
  12   5 -14       30.52       -7.35    498.12 o
  13   5 -14      861.35     1323.41    711.33 o
  14   5 -14      979.06     1281.13    711.33 o
  15   5 -14     1220.43     1834.39    808.75 o
   2   6 -14     1048.94     2021.87    705.82 o
   3   6 -14     3480.41     2850.84    788.53 o
   4   6 -14      636.66      343.72    510.98 o
   5   6 -14    10573.47    11982.36   1225.99 o
   6   6 -14      852.31      863.89    612.08 o
   7   6 -14     2889.75     1871.15    685.60 o
   8   6 -14       18.47     -176.45    454.00 o
   9   6 -14     1637.33     1411.64    681.92 o
  10   6 -14       14.48      367.61    558.77 o
  11   6 -14     1227.42     1667.13    746.26 o
  12   6 -14      131.12      426.43    571.64 o
  13   6 -14     1173.38      457.68    562.45 o
  14   6 -14      116.30       66.17    602.89 o
   1   7 -14      171.67      305.12    527.53 o
   2   7 -14      601.07     1336.28    665.38 o
   3   7 -14      230.49      -73.52    424.59 o
   4   7 -14      454.40       73.52    476.06 o
   5   7 -14       70.55      123.15    496.28 o
   6   7 -14      157.35      408.05    582.67 o
   7   7 -14      152.01      117.64    512.82 o
   8   7 -14      231.96      301.44    525.69 o
   9   7 -14       63.15     -340.04    474.22 o
  10   7 -14     1559.78     1115.71    711.33 o
  11   7 -14       57.72     -498.12    498.12 o
  12   7 -14      282.66     -220.57    533.04 o
  13   7 -14      183.91      972.34    716.85 o
   1   8 -14      748.46     1187.39    669.06 o
   2   8 -14     5731.24     7247.50   1130.41 o
   3   8 -14     1499.31     1080.78    656.19 o
   4   8 -14     1366.62      567.96    588.18 o
   5   8 -14      586.54     1176.36    685.60 o
   6   8 -14     3260.89     3604.45    898.82 o
   7   8 -14      747.79     -231.60    492.60 o
   8   8 -14      277.90      193.00    540.39 o
   9   8 -14      277.79      490.76    591.86 o
  10   8 -14      769.61      738.90    669.06 o
  11   8 -14       55.44      113.96    555.10 o
  12   8 -14      115.49       31.25    637.81 o
   1   9 -14      373.40       33.09    512.82 o
   2   9 -14       88.37      510.98    556.93 o
   3   9 -14      237.87      119.47    514.66 o
   4   9 -14       27.15      137.86    571.64 o
   5   9 -14      459.56      148.88    569.80 o
   6   9 -14      187.05      181.97    586.34 o
   7   9 -14      410.26      792.21    678.25 o
   8   9 -14      174.74      143.37    547.74 o
   9   9 -14     1088.32     1292.16    737.07 o
  10   9 -14      305.16      584.51    645.16 o
  11   9 -14      890.27      952.12    696.63 o
   0  10 -14     1076.00      836.32    667.22 o
   1  10 -14     1821.95     1637.72    744.42 o
   2  10 -14      335.83      542.23    665.38 o
   3  10 -14     1029.48      882.27    656.19 o
   4  10 -14      977.54     1112.03    726.04 o
   5  10 -14     1499.32     1832.55    830.81 o
   6  10 -14      694.49     1439.21    817.94 o
   7  10 -14      325.66     1470.45    797.72 o
   8  10 -14      543.37      647.00    645.16 o
   9  10 -14      612.17      972.34    722.36 o
   0  11 -14       73.97      139.69    606.56 o
   1  11 -14       81.29       57.83    397.69 o
   2  11 -14      264.40     -323.50    457.68 o
   3  11 -14       71.14       90.07    608.40 o
   4  11 -14       66.67      569.80    635.97 o
   5  11 -14      150.70      632.30    648.84 o
   6  11 -14      115.96      189.32    628.62 o
   2   0 -13     2148.35     2168.92    564.29 o
   4   0 -13     7554.05     7271.40    757.28 o
   6   0 -13      371.70      147.05    354.75 o
   8   0 -13      890.86     1062.40    522.01 o
  10   0 -13     2917.12     3994.12    759.12 o
  12   0 -13     1383.10     1825.20    610.24 o
  14   0 -13      464.10      777.50    555.10 o
   2   1 -13     1734.25     1706.75    356.93 o
   3   1 -13        1.30     -103.60    215.65 o
   4   1 -13      588.46      998.60    320.32 o
   5   1 -13      724.24      636.45    298.34 o
   6   1 -13     3551.62     3826.68    507.31 o
   7   1 -13       72.89      165.99    255.56 o
   8   1 -13      512.57      230.86    293.17 o
   9   1 -13     1043.18     1539.48    378.14 o
  10   1 -13     1369.17     1337.06    376.85 o
  11   1 -13      431.75      316.15    474.22 o
  12   1 -13     1158.37     1490.67    613.91 o
  13   1 -13      744.34      748.09    529.36 o
  14   1 -13      661.17      680.09    522.01 o
  15   1 -13      391.79      694.79    566.12 o
  16   1 -13      102.53     -281.22    477.90 o
  17   1 -13       87.14      327.18    569.80 o
  18   1 -13       57.24        9.19    571.64 o
   2   2 -13      479.11      424.59    340.04 o
   3   2 -13     4142.43     4358.90    650.68 o
   4   2 -13       14.12     -272.03    310.63 o
   5   2 -13      377.19      628.62    452.16 o
   6   2 -13      990.71      977.85    514.66 o
   7   2 -13     3422.06     3742.31    748.09 o
   8   2 -13      159.01      -56.98    362.10 o
   9   2 -13      766.07      430.11    454.00 o
  10   2 -13       12.28     -115.80    431.95 o
  11   2 -13     1557.99     1275.62    567.96 o
  12   2 -13       65.30      299.61    466.87 o
  13   2 -13      576.57      828.97    584.51 o
  14   2 -13        3.87       25.73    494.44 o
  15   2 -13      539.43     1010.94    602.89 o
  16   2 -13      110.64      220.57    522.01 o
  17   2 -13      383.45       53.30    588.18 o
  18   2 -13       30.68      150.72    534.88 o
   3   3 -13      321.59      308.80    406.21 o
   4   3 -13      211.81     -213.22    325.34 o
   5   3 -13     2500.52     2690.93    661.70 o
   6   3 -13      999.88      525.69    474.22 o
   7   3 -13      212.70      567.96    483.41 o
   8   3 -13     2910.22     2400.52    672.73 o
   9   3 -13     1965.24     2233.25    685.60 o
  10   3 -13      436.34      442.97    474.22 o
  11   3 -13      558.88      876.76    547.74 o
  12   3 -13      239.75       90.07    476.06 o
  13   3 -13      431.67      430.11    547.74 o
  14   3 -13      583.94     1178.20    665.38 o
  15   3 -13      135.02     -264.68    472.38 o
  16   3 -13      259.40      639.65    593.70 o
  17   3 -13      198.60      865.73    647.00 o
   2   4 -13     1844.81     2339.86    665.38 o
   3   4 -13      125.66     -321.66    321.66 o
   4   4 -13     1843.91     1470.45    567.96 o
   5   4 -13      511.63     1257.24    549.58 o
   6   4 -13     3377.68     3065.90    722.36 o
   7   4 -13      449.97      490.76    477.90 o
   8   4 -13     2550.76     2593.51    709.49 o
   9   4 -13      352.07      737.07    518.34 o
  10   4 -13     1424.78     1023.80    560.61 o
  11   4 -13      146.10     -161.75    479.74 o
  12   4 -13      974.28     1093.65    595.53 o
  13   4 -13      301.98      608.40    562.45 o
  14   4 -13      186.20      593.70    590.02 o
  15   4 -13        7.46     -148.88    510.98 o
  16   4 -13      453.62      676.41    628.62 o
  17   4 -13       16.76     -466.87    490.76 o
   2   5 -13       21.08      -66.17    362.10 o
   3   5 -13      483.51      459.52    476.06 o
   4   5 -13       99.63      -51.47    424.59 o
   5   5 -13     1902.99     2955.61    755.45 o
   6   5 -13      594.11      422.76    505.47 o
   7   5 -13     2031.29     1953.87    694.79 o
   8   5 -13      843.44     1589.93    628.62 o
   9   5 -13     3466.51     4005.15    880.43 o
  10   5 -13     1284.86      845.51    577.15 o
  11   5 -13      523.13       47.79    481.57 o
  12   5 -13      363.67      417.24    514.66 o
  13   5 -13      853.25     1134.09    667.22 o
  14   5 -13       64.66     -216.89    533.04 o
  15   5 -13      543.05     1334.44    700.30 o
  16   5 -13      336.60      163.59    562.45 o
  17   5 -13      121.91     -169.10    602.89 o
   2   6 -13      339.28      134.18    433.78 o
   3   6 -13     2707.44     1523.76    595.53 o
   4   6 -13       57.35      255.49    430.11 o
   5   6 -13      200.86      216.89    474.22 o
   6   6 -13      454.17      321.66    505.47 o
   7   6 -13     2299.55     2417.06    733.39 o
   8   6 -13      411.91      488.93    505.47 o
   9   6 -13     1149.71     1474.13    670.89 o
  10   6 -13      796.59      966.82    619.43 o
  11   6 -13     1478.32     1685.51    724.20 o
  12   6 -13      134.18      -68.01    510.98 o
  13   6 -13      236.50      101.09    553.26 o
  14   6 -13      360.05      606.56    597.37 o
  15   6 -13      164.91      417.24    601.05 o
  16   6 -13       13.21      -66.17    544.07 o
   2   7 -13      350.03      408.05    514.66 o
   3   7 -13      440.88      152.56    474.22 o
   4   7 -13     1575.57     1176.36    604.72 o
   5   7 -13      886.93      974.18    595.53 o
   6   7 -13      624.39      516.50    555.10 o
   7   7 -13      305.06      448.49    522.01 o
   8   7 -13     1139.74     1507.22    648.84 o
   9   7 -13      441.76      847.35    617.59 o
  10   7 -13     1028.67     1338.11    724.20 o
  11   7 -13      301.71      465.03    549.58 o
  12   7 -13      496.98      691.11    661.70 o
  13   7 -13      322.03      527.53    602.89 o
  14   7 -13      357.07      385.99    634.13 o
  15   7 -13      153.44     -255.49    525.69 o
   1   8 -13      679.28     1080.78    615.75 o
   2   8 -13      343.84       -3.68    488.93 o
   3   8 -13      182.71      294.09    544.07 o
   4   8 -13      219.31     -253.65    334.53 o
   5   8 -13      659.27     1049.54    606.56 o
   6   8 -13      792.48      740.74    573.48 o
   7   8 -13      394.22      393.35    518.34 o
   8   8 -13      677.19      996.23    615.75 o
   9   8 -13      246.38      347.39    564.29 o
  10   8 -13     1238.91     2466.69    845.51 o
  11   8 -13      588.75     1095.49    713.17 o
  12   8 -13      676.50     1169.01    676.41 o
  13   8 -13      301.99      178.29    606.56 o
  14   8 -13      337.61      737.07    687.44 o
   1   9 -13      363.50      102.93    514.66 o
   2   9 -13       58.43      154.40    494.44 o
   3   9 -13      179.43      573.48    514.66 o
   4   9 -13       19.87      461.36    569.80 o
   5   9 -13      582.25      628.62    593.70 o
   6   9 -13      187.43      226.08    547.74 o
   7   9 -13      151.72      196.67    465.03 o
   8   9 -13       22.37      -69.85    488.93 o
   9   9 -13     1248.66     1174.53    703.98 o
  10   9 -13      104.86     -503.63    571.64 o
  11   9 -13      182.31      102.93    533.04 o
  12   9 -13       37.05      299.61    582.67 o
  13   9 -13     1395.95     2999.73    963.15 o
   1  10 -13       53.48      119.47    468.71 o
   2  10 -13      321.11      272.03    556.93 o
   3  10 -13      328.38      159.91    520.17 o
   4  10 -13      341.22        3.68    510.98 o
   5  10 -13      116.57      -93.74    529.36 o
   6  10 -13      179.42      479.74    551.42 o
   7  10 -13      819.47     1457.59    748.09 o
   8  10 -13      585.54      724.20    630.46 o
   9  10 -13      137.63     -163.59    518.34 o
  10  10 -13      197.84      193.00    623.10 o
  11  10 -13      335.10      -97.42    575.32 o
   1  11 -13      162.49       20.22    525.69 o
   2  11 -13       89.38      -80.87    479.74 o
   3  11 -13       95.89      602.89    591.86 o
   4  11 -13      152.31      314.31    571.64 o
   5  11 -13       88.73      262.84    643.32 o
   6  11 -13      436.52      683.76    674.57 o
   7  11 -13      228.92      533.04    670.89 o
   8  11 -13      665.98      349.23    601.05 o
   9  11 -13      225.71      838.16    661.70 o
   1  12 -13      205.44      446.30    454.88 o
   2  12 -13      161.54     -277.55    549.58 o
   3  12 -13       48.66     -130.50    590.02 o
   4  12 -13       73.81        9.19    604.72 o
   5  12 -13       57.28      529.36    703.98 o
   6  12 -13      404.51       73.52    577.15 o
   4   0 -12    21045.54    21141.46   1156.14 o
   6   0 -12    15135.75    14840.56    996.23 o
   8   0 -12     6501.63     6525.14    729.71 o
  10   0 -12     5161.98     6128.12    757.28 o
  12   0 -12     2134.60     1952.03    610.24 o
  14   0 -12     1841.16     1628.53    606.56 o
  16   0 -12      747.00      727.87    586.34 o
  18   0 -12      555.41      402.54    560.61 o
   2   1 -12     2435.34     2488.74    509.14 o
   3   1 -12     1533.68     1811.86    344.31 o
   4   1 -12     4168.26     4534.40    473.04 o
   5   1 -12     3557.36     4456.84    482.15 o
   6   1 -12     1631.99     1855.39    342.47 o
   7   1 -12      965.04     1225.43    322.31 o
   8   1 -12     1139.90     1642.83    367.65 o
   9   1 -12     3028.90     3931.42    490.96 o
  10   1 -12      158.20      464.81    283.97 o
  11   1 -12     2067.29     2160.38    424.00 o
  12   1 -12     1451.14     1837.63    423.49 o
  13   1 -12     2914.09     2860.86    488.36 o
  14   1 -12     1149.33      853.25    498.12 o
  15   1 -12     1137.19     1545.81    637.81 o
  16   1 -12     2181.93     2532.86    783.02 o
  17   1 -12      817.26      461.36    591.86 o
  18   1 -12     1046.45      987.04    608.40 o
  19   1 -12     1020.55     1141.44    707.66 o
   2   2 -12        2.61     -150.72    294.09 o
   3   2 -12    22856.62    22862.18    820.48 o
   4   2 -12      136.55      110.80    226.37 o
   5   2 -12    11725.17    11814.99    618.79 o
   6   2 -12      833.76      859.94    303.78 o
   7   2 -12     6423.85     6824.42    535.62 o
   8   2 -12     1235.30     1234.67    345.36 o
   9   2 -12     2439.46     2396.84    645.16 o
  10   2 -12      697.39     1060.57    531.20 o
  11   2 -12     2200.29     2354.56    656.19 o
  12   2 -12      788.96      764.64    512.82 o
  13   2 -12      956.20     1308.70    613.91 o
  14   2 -12       42.05      193.00    466.87 o
  15   2 -12      691.69      411.73    505.47 o
  16   2 -12       89.57      430.11    560.61 o
  17   2 -12      330.48      509.14    624.94 o
  18   2 -12       79.12     -143.37    510.98 o
  19   2 -12      216.66       60.66    531.20 o
   3   3 -12       91.19      143.37    334.53 o
   4   3 -12     1368.03     1374.87    499.95 o
   5   3 -12       81.24      283.06    363.94 o
   6   3 -12      689.77      895.14    452.16 o
   7   3 -12      207.25      470.55    424.59 o
   8   3 -12     2185.90     2507.12    652.51 o
   9   3 -12     1415.84     1396.93    547.74 o
  10   3 -12     3711.49     4021.69    797.72 o
  11   3 -12      862.64      742.58    509.14 o
  12   3 -12     2217.21     2521.83    709.49 o
  13   3 -12     1302.02     1571.55    663.54 o
  14   3 -12     1109.18     1505.38    658.03 o
  15   3 -12     1279.77     1953.87    709.49 o
  16   3 -12     1093.80      874.92    610.24 o
  17   3 -12      852.64     1362.01    705.82 o
  18   3 -12      817.03     1128.57    687.44 o
  19   3 -12      517.31      367.61    619.43 o
   3   4 -12      920.91     1555.01    558.77 o
   4   4 -12    11580.14    10315.24    976.01 o
   5   4 -12      520.89      760.96    465.03 o
   6   4 -12     3931.63     3560.34    738.90 o
   7   4 -12      179.25       84.55    404.37 o
   8   4 -12     2955.09     2284.72    661.70 o
   9   4 -12      831.08      624.94    494.44 o
  10   4 -12     1456.48     1130.41    549.58 o
  11   4 -12       46.67      -38.60    444.81 o
  12   4 -12     2466.58     2588.00    735.23 o
  13   4 -12       31.38      373.13    505.47 o
  14   4 -12      433.69      222.41    461.36 o
  15   4 -12      181.45      145.21    529.36 o
  16   4 -12      347.60      204.03    499.95 o
  17   4 -12       58.72      261.01    547.74 o
  18   4 -12      160.03      356.59    540.39 o
   2   5 -12      369.49      465.03    387.83 o
   3   5 -12      559.95      369.45    409.89 o
   4   5 -12      472.90      553.26    455.84 o
   5   5 -12      635.80      755.45    496.28 o
   6   5 -12     1423.54     1426.34    569.80 o
   7   5 -12       74.04     -233.43    351.07 o
   8   5 -12      238.93      215.05    393.35 o
   9   5 -12     1400.57     1909.75    647.00 o
  10   5 -12     1053.83      941.09    556.93 o
  11   5 -12     1878.58     1850.93    687.44 o
  12   5 -12     1503.99     1856.45    711.33 o
  13   5 -12     3395.58     3617.32    884.11 o
  14   5 -12      701.99      470.55    551.42 o
  15   5 -12      704.92     1077.11    643.32 o
  16   5 -12      324.26      474.22    584.51 o
  17   5 -12     1493.59     1418.99    768.31 o
  18   5 -12      203.66     1016.45    753.61 o
   2   6 -12     1185.20      828.97    522.01 o
   3   6 -12     7902.07     8434.89    961.31 o
   4   6 -12     1688.92      874.92    522.01 o
   5   6 -12     5914.55     6514.11    988.88 o
   6   6 -12     1116.82      632.30    536.72 o
   7   6 -12     5269.90     3882.00    823.45 o
   8   6 -12      813.21     1053.21    586.34 o
   9   6 -12     1633.09     1795.79    648.84 o
  10   6 -12      833.89     1042.18    584.51 o
  11   6 -12      575.38      871.24    588.18 o
  12   6 -12      179.97      317.99    522.01 o
  13   6 -12       75.45      527.53    577.15 o
  14   6 -12      274.40      233.43    512.82 o
  15   6 -12       17.26      402.54    567.96 o
  16   6 -12       22.76      211.38    525.69 o
  17   6 -12      113.39      101.09    606.56 o
   2   7 -12      764.83      713.17    529.36 o
   3   7 -12      954.41     1610.15    623.10 o
   4   7 -12     1250.86     1216.80    582.67 o
   5   7 -12      322.87      397.02    487.09 o
   6   7 -12      615.28      760.96    516.50 o
   7   7 -12      247.25      420.92    498.12 o
   8   7 -12     1087.85     1005.42    564.29 o
   9   7 -12      403.94      503.63    499.95 o
  10   7 -12     1770.26     1128.57    623.10 o
  11   7 -12      106.99       69.85    487.09 o
  12   7 -12     3463.62     3891.19    913.52 o
  13   7 -12      179.12       18.38    481.57 o
  14   7 -12     2130.09     2799.38    900.65 o
  15   7 -12      144.86      112.12    542.23 o
  16   7 -12     1354.06     1624.85    777.50 o
   2   8 -12     6188.32     4701.78    913.52 o
   3   8 -12     2842.14     2288.39    718.68 o
   4   8 -12     7194.00     6163.04   1005.42 o
   5   8 -12     1788.53      955.80    643.32 o
   6   8 -12     2707.99     2341.70    742.58 o
   7   8 -12     1060.85     1200.26    619.43 o
   8   8 -12     2122.74     1510.89    659.87 o
   9   8 -12      752.18      878.60    602.89 o
  10   8 -12     1215.28      654.35    606.56 o
  11   8 -12      327.10      507.31    525.69 o
  12   8 -12      460.92      -66.17    523.85 o
  13   8 -12      225.51      470.55    556.93 o
  14   8 -12      607.38     1053.21    726.04 o
  15   8 -12       86.76     -130.50    571.64 o
   1   9 -12      233.29      124.99    454.00 o
   2   9 -12       23.10     -174.62    424.59 o
   3   9 -12      766.98      602.89    549.58 o
   4   9 -12      522.01      202.19    520.17 o
   5   9 -12     1255.27     1080.78    578.99 o
   6   9 -12       27.39     -268.36    454.00 o
   7   9 -12      458.09      555.10    534.88 o
   8   9 -12      413.72       23.89    525.69 o
   9   9 -12      907.20     1393.26    659.87 o
  10   9 -12       57.96       79.04    522.01 o
  11   9 -12      845.95      987.04    650.68 o
  12   9 -12       21.90     -110.28    540.39 o
  13   9 -12     1847.65     2001.66    845.51 o
  14   9 -12       82.88     -136.02    571.64 o
   1  10 -12     4611.10     5074.91   1014.61 o
   2  10 -12     3154.81     2678.06    788.53 o
   3  10 -12     6115.16     5073.07   1003.58 o
   4  10 -12     2480.04     2657.85    832.64 o
   5  10 -12     2375.00     2950.10    871.24 o
   6  10 -12     1419.41     1203.93    700.30 o
   7  10 -12     1183.82     1591.77    748.09 o
   8  10 -12      842.67     1034.83    643.32 o
   9  10 -12      602.25      158.07    531.20 o
  10  10 -12       82.01      110.28    571.64 o
  11  10 -12      262.43      488.93    613.91 o
  12  10 -12      249.03      211.38    595.53 o
  13  10 -12      661.25      748.09    691.11 o
   0  11 -12     1006.14      867.57    647.00 o
   1  11 -12       90.71      242.62    514.66 o
   2  11 -12      241.59       56.98    492.60 o
   3  11 -12       46.38      268.36    481.57 o
   4  11 -12      642.53      812.43    608.40 o
   5  11 -12       35.70       14.70    523.85 o
   6  11 -12      289.43      121.31    525.69 o
   7  11 -12       11.10      316.15    593.70 o
   8  11 -12      126.75     -148.88    525.69 o
   9  11 -12       54.67      -42.28    516.50 o
  10  11 -12      276.38      749.93    615.75 o
  11  11 -12        1.93      167.26    566.12 o
   0  12 -12     1348.60     2398.68    852.86 o
   1  12 -12      331.80     -220.96    404.75 o
   2  12 -12     1073.04      696.63    678.25 o
   3  12 -12     1706.13     2143.19    856.54 o
   4  12 -12     1364.14     1836.23    814.26 o
   5  12 -12      644.75      314.31    632.30 o
   6  12 -12      644.29      294.09    626.78 o
   7  12 -12      384.85      329.01    591.86 o
   8  12 -12      621.90      435.62    650.68 o
   9  12 -12      262.05     -209.54    466.87 o
   0  13 -12      274.22      248.14    619.43 o
   1  13 -12      115.10      204.03    419.81 o
   2  13 -12       14.77      193.00    430.20 o
   3  13 -12      170.08      397.02    599.21 o
   4  13 -12       26.82     -367.61    494.44 o
   5  13 -12      117.24      134.18    663.54 o
   6  13 -12        4.57       64.33    593.70 o
   4   0 -11     3897.16     3058.54    538.55 o
   6   0 -11    11669.69    12807.66    902.49 o
   8   0 -11     8191.54     7887.15    759.12 o
  10   0 -11       12.72     -196.67    334.53 o
  12   0 -11     3163.82     4080.51    740.74 o
  14   0 -11      611.76      376.80    417.24 o
  16   0 -11      143.08      -86.39    431.95 o
  18   0 -11      127.91     -347.39    461.36 o
  20   0 -11      134.55       40.44    555.10 o
   3   1 -11     1124.58     1297.31    292.05 o
   4   1 -11     1179.40     1350.86    296.26 o
   5   1 -11     1137.41     1226.12    301.63 o
   6   1 -11     1194.79     1009.94    289.70 o
   7   1 -11     3191.53     3153.53    407.27 o
   8   1 -11     6008.33     6213.38    490.13 o
   9   1 -11      760.94     1047.85    318.75 o
  10   1 -11     1126.60     1426.09    357.43 o
  11   1 -11     3063.05     3389.66    461.34 o
  12   1 -11     1057.10     1450.00    384.67 o
  13   1 -11      272.11      158.77    283.89 o
  14   1 -11     1519.65     1410.94    394.03 o
  15   1 -11      599.07      976.01    369.12 o
  16   1 -11       47.11     -115.91    315.82 o
  17   1 -11       89.68      275.23    767.39 o
  18   1 -11       37.00       51.28    353.22 o
  19   1 -11       42.15      377.32    402.76 o
  20   1 -11       98.19      643.32    608.40 o
   2   2 -11      123.51      139.69    283.06 o
   3   2 -11     2086.47     1479.59    301.73 o
   4   2 -11      234.44      470.39    238.09 o
   5   2 -11     3011.11     3596.96    414.11 o
   6   2 -11      309.76      286.79    254.62 o
   7   2 -11    10704.39    11609.16    767.39 o
   8   2 -11      535.23      406.27    260.46 o
   9   2 -11     2691.31     2987.51    415.06 o
  10   2 -11      184.68      361.65    273.20 o
  11   2 -11     1564.95     1687.82    382.39 o
  12   2 -11      759.33      890.38    345.72 o
  13   2 -11     2203.21     2369.15    456.46 o
  14   2 -11      373.98      159.91    408.05 o
  15   2 -11      274.05     -211.38    419.08 o
  16   2 -11       80.38       29.41    415.40 o
  17   2 -11       44.77     -200.35    463.19 o
  18   2 -11       49.82     -115.80    492.60 o
  19   2 -11       32.43     -428.27    428.27 o
  20   2 -11        1.09     -338.20    516.50 o
   2   3 -11      611.87      814.26    312.47 o
   3   3 -11      642.76      494.91    238.01 o
   4   3 -11      918.19     1198.74    275.24 o
   5   3 -11       16.47      130.49    205.31 o
   6   3 -11     1656.58     1916.45    336.79 o
   7   3 -11      113.18      345.56    376.80 o
   8   3 -11     2238.64     2165.24    601.05 o
   9   3 -11     2739.06     3211.10    681.92 o
  10   3 -11      456.31      503.63    474.22 o
  11   3 -11      987.35      499.95    487.09 o
  12   3 -11     1421.30     1156.14    551.42 o
  13   3 -11     1029.69      477.90    476.06 o
  14   3 -11      705.95      310.63    433.78 o
  15   3 -11      989.00     1389.58    643.32 o
  16   3 -11       47.46      231.60    479.74 o
  17   3 -11      148.43      698.47    547.74 o
  18   3 -11       86.70      -64.33    522.01 o
  19   3 -11       55.56      -11.03    547.74 o
  20   3 -11      209.58     -319.82    560.61 o
   3   4 -11     1243.71     1536.62    531.20 o
   4   4 -11     1297.83     1113.87    476.06 o
   5   4 -11     1602.07     1850.93    551.42 o
   6   4 -11      538.76      777.50    444.81 o
   7   4 -11      680.44      746.26    454.00 o
   8   4 -11     2961.63     3825.02    748.09 o
   9   4 -11       83.34      244.46    420.92 o
  10   4 -11     1612.79     2233.25    658.03 o
  11   4 -11      904.01      391.51    446.65 o
  12   4 -11     2521.82     2977.67    759.12 o
  13   4 -11      456.62     1073.43    567.96 o
  14   4 -11     1436.93     1407.96    659.87 o
  15   4 -11      249.81      321.66    527.53 o
  16   4 -11      176.89      148.88    485.25 o
  17   4 -11       39.14       36.76    549.58 o
  18   4 -11       29.08     -196.67    531.20 o
  19   4 -11       23.97     -461.36    461.36 o
   3   5 -11     1807.30     2803.05    659.87 o
   4   5 -11      945.37     1474.13    536.72 o
   5   5 -11     1074.62      577.15    433.78 o
   6   5 -11      185.07      637.81    444.81 o
   7   5 -11     1996.93     2189.14    615.75 o
   8   5 -11     1706.37     1801.31    591.86 o
   9   5 -11     4958.78     5837.70    913.52 o
  10   5 -11       61.42      181.97    446.65 o
  11   5 -11      984.99      790.37    544.07 o
  12   5 -11      482.47      468.71    474.22 o
  13   5 -11     1821.66     2054.96    702.14 o
  14   5 -11      442.90      306.96    512.82 o
  15   5 -11      462.21       -5.51    457.68 o
  16   5 -11      204.42     -420.92    420.92 o
  17   5 -11       80.78     -283.06    496.28 o
  18   5 -11      145.07      139.69    562.45 o
  19   5 -11      102.15      108.45    599.21 o
   2   6 -11      468.63      494.44    433.78 o
   3   6 -11      791.99      703.98    457.68 o
   4   6 -11      611.13     1231.51    544.07 o
   5   6 -11     2396.57     2727.69    687.44 o
   6   6 -11      269.61      -53.30    397.02 o
   7   6 -11     3470.76     2424.41    685.60 o
   8   6 -11      715.44      580.83    499.95 o
   9   6 -11     1112.68     1259.08    588.18 o
  10   6 -11       66.30      150.72    466.87 o
  11   6 -11     1514.85     1156.14    593.70 o
  12   6 -11       12.90      303.28    476.06 o
  13   6 -11     1306.52     1819.69    685.60 o
  14   6 -11      188.83      161.75    514.66 o
  15   6 -11      297.31      435.62    525.69 o
  16   6 -11      187.49       88.23    499.95 o
  17   6 -11       73.65     -209.54    481.57 o
  18   6 -11       63.05     -170.94    571.64 o
   2   7 -11        7.99      290.41    398.86 o
   3   7 -11      126.82      454.00    404.37 o
   4   7 -11     1868.26     2310.45    661.70 o
   5   7 -11      383.11      387.83    487.09 o
   6   7 -11     1555.56     1233.34    608.40 o
   7   7 -11     1930.49     1792.12    639.65 o
   8   7 -11     3414.26     3242.35    783.02 o
   9   7 -11      552.89      468.71    477.90 o
  10   7 -11     2252.20     1597.28    630.46 o
  11   7 -11      408.86      652.51    533.04 o
  12   7 -11      350.42      261.01    525.69 o
  13   7 -11      416.01       84.55    509.14 o
  14   7 -11     1623.89     1507.22    698.47 o
  15   7 -11      199.03     -115.80    494.44 o
  16   7 -11      241.36      843.67    681.92 o
  17   7 -11       55.17      292.25    661.70 o
  18   7 -11       55.59     -137.86    562.45 o
   2   8 -11     1018.82     1034.83    566.12 o
   3   8 -11       63.97      398.86    444.81 o
   4   8 -11     1951.11     1428.18    593.70 o
   5   8 -11      179.86      251.82    479.74 o
   6   8 -11     1590.54     1496.19    654.35 o
   7   8 -11      836.79     1343.63    645.16 o
   8   8 -11     2920.96     3536.44    843.67 o
   9   8 -11      949.92      281.22    485.25 o
  10   8 -11      586.75      648.84    566.12 o
  11   8 -11      244.58     -128.66    477.90 o
  12   8 -11      947.60      669.06    575.32 o
  13   8 -11      603.77      860.22    626.78 o
  14   8 -11      331.61      382.32    569.80 o
  15   8 -11       85.16      363.94    606.56 o
  16   8 -11       34.70     -104.77    510.98 o
  17   8 -11       16.50       20.22    558.77 o
   1   9 -11      340.09      215.05    459.52 o
   2   9 -11       70.53     -288.58    363.94 o
   3   9 -11      403.15      308.80    477.90 o
   4   9 -11       25.52      218.73    481.57 o
   5   9 -11      474.03      444.81    503.63 o
   6   9 -11      114.78      430.11    542.23 o
   7   9 -11     2630.97     2268.18    760.96 o
   8   9 -11      547.43      860.22    617.59 o
   9   9 -11     1526.67     1792.12    691.11 o
  10   9 -11       64.81     -224.24    433.78 o
  11   9 -11      954.42      753.61    621.27 o
  12   9 -11      349.27      604.72    580.83 o
  13   9 -11      538.25      661.70    617.59 o
  14   9 -11       56.28      159.91    595.53 o
  15   9 -11      506.37      724.20    648.84 o
  16   9 -11       27.92     -367.61    518.34 o
   1  10 -11      345.68      310.63    494.44 o
   2  10 -11      900.46      606.56    569.80 o
   3  10 -11      521.24      656.19    549.58 o
   4  10 -11       53.34        5.51    518.34 o
   5  10 -11      751.49      338.20    527.53 o
   6  10 -11      274.19      301.44    522.01 o
   7  10 -11     1130.62      740.74    615.75 o
   8  10 -11     1384.19     1488.83    681.92 o
   9  10 -11      254.44      358.42    507.31 o
  10  10 -11      192.28      321.66    503.63 o
  11  10 -11      540.12      827.13    667.22 o
  12  10 -11      485.70      626.78    628.62 o
  13  10 -11      112.91     -128.66    542.23 o
  14  10 -11      219.37      209.54    595.53 o
   1  11 -11       78.67     -321.66    430.11 o
   2  11 -11      513.69      400.70    586.34 o
   3  11 -11      306.29      154.40    496.28 o
   4  11 -11      518.25      968.66    610.24 o
   5  11 -11        0.21     -194.84    459.52 o
   6  11 -11      536.38     1071.59    663.54 o
   7  11 -11      511.04      825.29    606.56 o
   8  11 -11      738.89      893.30    624.94 o
   9  11 -11      184.56     1325.25    683.76 o
  10  11 -11      154.03      476.06    547.74 o
  11  11 -11      428.06      628.62    624.94 o
  12  11 -11      213.93      529.36    610.24 o
  13  11 -11      237.42     -123.15    523.85 o
   1  12 -11      555.31      554.98    415.17 o
   2  12 -11       47.80     -343.72    488.93 o
   3  12 -11      192.65      709.49    650.68 o
   4  12 -11       77.54      347.39    566.12 o
   5  12 -11      252.20      365.78    619.43 o
   6  12 -11       28.96     -468.71    468.71 o
   7  12 -11     1040.19      768.31    645.16 o
   8  12 -11      229.56     -347.39    483.41 o
   9  12 -11      291.59      283.06    635.97 o
  10  12 -11      233.31     -101.09    518.34 o
  11  12 -11       71.88     -266.52    520.17 o
   1  13 -11        2.96      278.74    401.42 o
   2  13 -11       14.45      -99.26    496.28 o
   3  13 -11       90.57       47.79    566.12 o
   4  13 -11      246.50      422.76    595.53 o
   5  13 -11      227.92     -463.19    578.99 o
   6  13 -11       49.29     -492.60    496.28 o
   7  13 -11       34.87     -257.33    525.69 o
   8  13 -11      180.69      -77.20    558.77 o
   1  14 -11      800.52     1042.82    487.35 o
   2  14 -11      214.84     -315.83    412.00 o
   3  14 -11      223.55      896.98    724.20 o
   4  14 -11       95.84       -1.84    580.83 o
   4   0 -10    44898.68    46764.12   1518.24 o
   6   0 -10     5597.78     6218.18    639.65 o
   8   0 -10    14805.11    16651.05   1009.10 o
  10   0 -10      234.39      -11.03    325.34 o
  12   0 -10     1221.21     1635.88    527.53 o
  14   0 -10      574.34      347.39    450.33 o
  16   0 -10      805.40     1152.47    542.23 o
  18   0 -10       61.06      139.69    522.01 o
  20   0 -10       29.41     -415.40    457.68 o
   3   1 -10      137.63      262.34    200.20 o
   4   1 -10     3724.52     4350.25    414.43 o
   5   1 -10     1075.53     1081.81    255.66 o
   6   1 -10      115.68      242.62    204.05 o
   7   1 -10     2548.99     2406.83    388.75 o
   8   1 -10     6625.29     7079.75    977.85 o
   9   1 -10     1080.71     1529.18    335.14 o
  10   1 -10       55.41       99.12    234.78 o
  11   1 -10     3173.76     3176.45    452.89 o
  12   1 -10     4639.90     4771.17    659.87 o
  13   1 -10     1499.38     1875.50    402.13 o
  14   1 -10      386.91     1041.28    375.27 o
  15   1 -10     1800.91     1601.27    413.60 o
  16   1 -10      511.97      523.18    351.10 o
  17   1 -10     2320.80     3086.99    543.83 o
  18   1 -10     2323.10     2662.87    523.62 o
  19   1 -10     2062.77     2409.58    525.76 o
  20   1 -10      702.45      511.53    391.81 o
  21   1 -10      596.35      305.01    429.38 o
   2   2 -10     1234.62     1290.32    360.26 o
   3   2 -10    30372.75    30459.49    846.18 o
   4   2 -10     1107.95     1040.42    270.25 o
   5   2 -10    18936.14    19780.05    703.33 o
   6   2 -10      406.50      195.65    212.24 o
   7   2 -10     6196.08     6086.69    445.13 o
   8   2 -10     1522.24     2147.29    440.22 o
   9   2 -10    12841.30    13560.22    658.75 o
  10   2 -10     1139.35     1220.15    321.40 o
  11   2 -10     1258.61     1835.08    393.35 o
  12   2 -10     1114.48     1020.61    334.67 o
  13   2 -10     1560.18     2188.90    414.52 o
  14   2 -10      625.85      751.07    347.45 o
  15   2 -10      886.74      889.81    372.66 o
  16   2 -10      318.88      464.27    358.52 o
  17   2 -10      206.03      189.92    340.92 o
  18   2 -10      113.08      419.82    378.85 o
  19   2 -10       56.11     -371.29    481.57 o
  20   2 -10      114.20      249.98    573.48 o
  21   2 -10       53.85     -240.79    531.20 o
   2   3 -10      508.75      431.95    257.33 o
   3   3 -10     1822.53     1687.44    289.63 o
   4   3 -10      927.15     1135.86    251.61 o
   5   3 -10      591.64     1020.58    251.94 o
   6   3 -10      919.76     1155.69    280.31 o
   7   3 -10     1920.91     2253.99    340.41 o
   8   3 -10      367.03      283.53    239.77 o
   9   3 -10      746.14      801.20    277.00 o
  10   3 -10      769.82      827.40    350.15 o
  11   3 -10     3585.22     4491.51    498.01 o
  12   3 -10     5274.54     4703.78    747.17 o
  13   3 -10     3396.59     4262.00    797.72 o
  14   3 -10     6651.06     6756.74   1009.10 o
  15   3 -10      608.03      586.34    534.88 o
  16   3 -10     1684.17     1260.91    617.59 o
  17   3 -10      854.48      404.37    555.10 o
  18   3 -10     1971.95     1900.56    742.58 o
  19   3 -10      579.76      985.20    702.14 o
  20   3 -10     1713.83     1067.92    700.30 o
  21   3 -10      366.02      566.12    681.92 o
   2   4 -10    25892.47    27363.31    854.70 o
   3   4 -10     4987.07     5102.99    488.01 o
   4   4 -10    23589.95    20810.60   1237.02 o
   5   4 -10      922.62      812.43    431.95 o
   6   4 -10     4692.19     4069.48    724.20 o
   7   4 -10     1350.34     1225.99    503.63 o
   8   4 -10    13442.23    13375.62   1078.95 o
   9   4 -10     2179.00     1617.50    560.61 o
  10   4 -10     2489.21     1889.53    575.32 o
  11   4 -10       43.81     -134.18    352.91 o
  12   4 -10     4038.66     4398.50    830.81 o
  13   4 -10       42.93       42.28    454.00 o
  14   4 -10      205.32      159.91    408.05 o
  15   4 -10      560.92      189.32    448.49 o
  16   4 -10     1098.61     1058.73    632.30 o
  17   4 -10       60.48      384.16    494.44 o
  18   4 -10      481.94      950.28    612.08 o
  19   4 -10       58.32       31.25    529.36 o
  20   4 -10      413.73      845.51    685.60 o
   3   5 -10      821.45      976.01    472.38 o
   4   5 -10     1364.70     1334.44    494.44 o
   5   5 -10      662.32      909.84    481.57 o
   6   5 -10      674.61      275.71    380.48 o
   7   5 -10     6723.17     6898.27    825.29 o
   8   5 -10      922.74     1566.03    562.45 o
   9   5 -10      822.65      599.21    433.78 o
  10   5 -10      267.01      314.31    413.57 o
  11   5 -10     3549.80     3508.87    768.31 o
  12   5 -10     1737.64     2176.27    665.38 o
  13   5 -10     6638.69     5506.85    946.60 o
  14   5 -10      799.33      262.84    479.74 o
  15   5 -10     1582.63     1771.90    707.66 o
  16   5 -10     1175.92     1799.47    733.39 o
  17   5 -10      663.85      398.86    621.27 o
  18   5 -10      429.93     1378.55    669.06 o
  19   5 -10     2740.70     2038.42    810.59 o
  20   5 -10      255.50      117.64    619.43 o
   3   6 -10    21590.67    20000.01   1305.03 o
   4   6 -10      848.66     1279.30    527.53 o
   5   6 -10    11863.89    12035.67   1055.05 o
   6   6 -10       98.73     -308.80    308.80 o
   7   6 -10     1378.29     1764.55    567.96 o
   8   6 -10      128.68      -99.26    341.88 o
   9   6 -10     9481.98    10166.35   1036.67 o
  10   6 -10      179.00     -128.66    387.83 o
  11   6 -10      426.45      216.89    465.03 o
  12   6 -10      256.51      536.72    494.44 o
  13   6 -10      791.92      985.20    593.70 o
  14   6 -10       78.91     -115.80    424.59 o
  15   6 -10      310.54      292.25    442.97 o
  16   6 -10       95.30     -196.67    468.71 o
  17   6 -10      200.65      211.38    551.42 o
  18   6 -10       56.10      281.22    564.29 o
  19   6 -10       98.78      277.55    632.30 o
   2   7 -10      901.39      731.55    470.55 o
   3   7 -10       74.43      316.15    393.35 o
   4   7 -10      473.77      816.10    474.22 o
   5   7 -10       46.12     -207.70    358.42 o
   6   7 -10      257.34       16.54    409.89 o
   7   7 -10      306.06      542.23    393.35 o
   8   7 -10     4046.21     4413.20    814.26 o
   9   7 -10     1016.66      851.03    518.34 o
  10   7 -10     1625.74     1952.03    672.73 o
  11   7 -10      680.87      312.47    534.88 o
  12   7 -10     2953.92     1994.30    738.90 o
  13   7 -10      365.99       95.58    433.78 o
  14   7 -10     3390.15     3315.87    845.51 o
  15   7 -10      491.13      463.19    516.50 o
  16   7 -10      593.59      823.45    650.68 o
  17   7 -10      452.87      457.68    593.70 o
  18   7 -10     2082.22     1654.26    797.72 o
  19   7 -10       86.70     -393.35    507.31 o
   2   8 -10     6676.02     6861.51    847.35 o
   3   8 -10     3316.74     3496.00    749.93 o
   4   8 -10     6989.69     5949.83    924.55 o
   5   8 -10      201.76      503.63    465.03 o
   6   8 -10     1685.97     2218.55    654.35 o
   7   8 -10      376.06       84.55    402.54 o
   8   8 -10     4366.22     3266.25    762.80 o
   9   8 -10      842.23      501.79    501.79 o
  10   8 -10      231.10       31.25    459.52 o
  11   8 -10      311.72     -178.29    444.81 o
  12   8 -10      421.54      349.23    518.34 o
  13   8 -10       22.03       82.71    479.74 o
  14   8 -10       51.99      -95.58    499.95 o
  15   8 -10      266.40      516.50    591.86 o
  16   8 -10      333.84      838.16    659.87 o
  17   8 -10      221.30     -194.84    533.04 o
  18   8 -10       70.62      152.56    661.70 o
   1   9 -10      785.26      384.16    444.81 o
   2   9 -10      592.41      871.24    525.69 o
   3   9 -10       47.37     -143.37    384.16 o
   4   9 -10      285.93      117.64    450.33 o
   5   9 -10      383.79      523.85    476.06 o
   6   9 -10      404.08       93.74    433.78 o
   7   9 -10      354.04      476.06    512.82 o
   8   9 -10      279.04      216.89    437.46 o
   9   9 -10      319.59      431.95    477.90 o
  10   9 -10      164.09      354.75    479.74 o
  11   9 -10     2798.62     2891.28    819.78 o
  12   9 -10      451.55      768.31    591.86 o
  13   9 -10     1549.86      988.88    632.30 o
  14   9 -10      154.34       56.98    499.95 o
  15   9 -10     2085.59     2179.95    825.29 o
  16   9 -10      257.96      419.08    601.05 o
  17   9 -10      722.74      233.43    648.84 o
   1  10 -10     3191.44     3400.43    828.97 o
   2  10 -10     4550.09     3383.88    805.07 o
   3  10 -10     3401.61     3001.56    779.34 o
   4  10 -10     3156.67     2536.53    742.58 o
   5  10 -10     2421.08     1691.02    681.92 o
   6  10 -10      719.02      981.53    613.91 o
   7  10 -10     2905.46     2836.14    834.48 o
   8  10 -10     1823.31     3269.92    832.64 o
   9  10 -10     1999.37     2156.05    790.37 o
  10  10 -10      490.79      630.46    551.42 o
  11  10 -10      597.65      612.08    617.59 o
  12  10 -10      208.44     1224.15    676.41 o
  13  10 -10      108.53       60.66    525.69 o
  14  10 -10      165.43      433.78    588.18 o
  15  10 -10      154.58       73.52    525.69 o
  16  10 -10       45.08      132.34    586.34 o
   0  11 -10      615.89      610.24    584.51 o
   1  11 -10       27.80      -79.04    450.33 o
   2  11 -10      168.71     -191.16    413.57 o
   3  11 -10      222.12      279.39    512.82 o
   4  11 -10     1422.97     1698.37    709.49 o
   5  11 -10      255.13      169.10    512.82 o
   6  11 -10      517.89      308.80    542.23 o
   7  11 -10      200.85      297.77    536.72 o
   8  11 -10      828.86      529.36    590.02 o
   9  11 -10        4.01     -327.18    461.36 o
  10  11 -10      798.04      876.76    645.16 o
  11  11 -10      352.30       47.79    547.74 o
  12  11 -10     1054.39     1134.09    672.73 o
  13  11 -10      530.99      237.11    645.16 o
  14  11 -10     1250.96     1889.53    786.69 o
   0  12 -10     3620.76     3378.37    908.01 o
   1  12 -10     1228.16      867.57    610.24 o
   2  12 -10     2255.91     1964.89    738.90 o
   3  12 -10     3693.42     3486.81    920.87 o
   4  12 -10     3037.05     4600.68   1016.45 o
   5  12 -10      651.68      360.26    569.80 o
   6  12 -10     2254.86     2356.40    817.94 o
   7  12 -10      429.33      727.87    643.32 o
   8  12 -10     1778.04     1566.03    748.09 o
   9  12 -10      554.89      599.21    630.46 o
  10  12 -10      156.03     -336.37    487.09 o
  11  12 -10       14.22     -126.83    507.31 o
  12  12 -10      640.38      433.78    584.51 o
  13  12 -10      158.77      602.89    672.73 o
   0  13 -10      148.41      522.01    590.02 o
   1  13 -10      219.06      112.09    379.12 o
   2  13 -10       87.56       -7.35    487.09 o
   3  13 -10      559.70      143.37    525.69 o
   4  13 -10       98.48      -90.07    536.72 o
   5  13 -10      154.11      187.48    553.26 o
   6  13 -10      467.17      507.31    615.75 o
   7  13 -10      755.48     1624.85    771.99 o
   8  13 -10      334.50      806.91    656.19 o
   9  13 -10      299.49      376.80    674.57 o
  10  13 -10        9.43      154.40    558.77 o
   0  14 -10      208.22       31.25    567.96 o
   1  14 -10     1888.25     1761.94    551.33 o
   2  14 -10     2024.63     1655.72    694.79 o
   3  14 -10     1208.93     1112.03    718.68 o
   4  14 -10     1222.88     1547.65    827.13 o
   5  14 -10     1859.70     2413.38    843.67 o
   6  14 -10      360.33      567.96    635.97 o
   7  14 -10      327.55       82.71    567.96 o
   0  15 -10      153.35     -242.62    522.01 o
   1  15 -10       72.39     -311.71    389.65 o
   4   0  -9     2233.59     2507.12    454.00 o
   6   0  -9     6020.25     6824.75    624.94 o
   8   0  -9    15556.40    16384.54    957.63 o
  10   0  -9     1965.20     1834.39    503.63 o
  12   0  -9     9040.55     9383.34    852.86 o
  14   0  -9     3129.35     3578.72    705.82 o
  16   0  -9       66.48       40.44    428.27 o
  18   0  -9      249.67      272.03    479.74 o
  20   0  -9      126.39      314.31    542.23 o
  22   0  -9      200.04      268.36    582.67 o
   3   1  -9     3173.18     3185.52    493.52 o
   4   1  -9     1311.44     1645.23    278.14 o
   5   1  -9      486.17      313.78    247.22 o
   6   1  -9     1545.58     1755.76    303.46 o
   7   1  -9     6864.37     7488.77    466.89 o
   8   1  -9     4863.77     5390.73    427.85 o
   9   1  -9     4454.88     5007.91    423.84 o
  10   1  -9     1719.67     1842.49    344.49 o
  11   1  -9     3105.21     2988.74    416.86 o
  12   1  -9      911.14      722.74    304.99 o
  13   1  -9     2539.79     2590.10    430.92 o
  14   1  -9     2911.08     2647.32    442.54 o
  15   1  -9     2530.18     2811.03    477.16 o
  16   1  -9      555.77      286.31    318.59 o
  17   1  -9       86.46      -26.26    289.70 o
  18   1  -9       77.25      446.00    339.39 o
  19   1  -9       60.92      100.23    357.98 o
  20   1  -9      382.26      544.43    392.70 o
  21   1  -9        6.99      -66.14    340.50 o
  22   1  -9      146.22      121.44    410.72 o
   3   2  -9     2387.85     2571.85    311.13 o
   4   2  -9      829.49     1024.75    393.35 o
   5   2  -9     4766.38     4929.10    374.92 o
   6   2  -9       57.97      152.23    182.61 o
   7   2  -9     7354.64     7424.70    461.34 o
   8   2  -9      736.75     1245.87    272.93 o
   9   2  -9     8904.86     9304.64    567.04 o
  10   2  -9      192.69       85.04    212.39 o
  11   2  -9     1061.98     1125.33    300.75 o
  12   2  -9      110.74      164.15    253.02 o
  13   2  -9     8504.48     8917.58    714.09 o
  14   2  -9      277.41      444.08    297.81 o
  15   2  -9       70.95       19.72    272.03 o
  16   2  -9       76.44       16.43    282.58 o
  17   2  -9      384.67      583.13    361.07 o
  18   2  -9       29.37      136.18    333.15 o
  19   2  -9       59.87      131.17    342.25 o
  20   2  -9       36.68      219.18    365.73 o
  21   2  -9       89.54       -6.77    365.83 o
  22   2  -9       13.97      268.69    419.91 o
   2   3  -9     2521.89     3185.37    354.75 o
   3   3  -9     2734.32     2816.29    292.36 o
   4   3  -9     2509.97     3351.63    313.87 o
   5   3  -9      423.02      138.63    286.74 o
   6   3  -9     3996.18     3876.53    928.22 o
   7   3  -9     2215.13     2456.90    336.91 o
   8   3  -9     5416.91     5631.77    416.84 o
   9   3  -9     2806.50     3198.68    400.70 o
  10   3  -9     7028.81     6967.63    490.65 o
  11   3  -9       83.56      177.76    237.87 o
  12   3  -9     1164.42     1702.96    375.25 o
  13   3  -9      194.59      515.78    290.90 o
  14   3  -9     2653.20     2802.94    664.46 o
  15   3  -9     1143.15     1148.64    384.37 o
  16   3  -9      147.11       -2.52    280.02 o
  17   3  -9       44.18     -196.45    299.82 o
  18   3  -9      343.64      396.51    364.97 o
  19   3  -9       99.93     -244.46    477.90 o
  20   3  -9       21.05        1.84    527.53 o
  21   3  -9       15.91     -174.62    577.15 o
  22   3  -9       55.09      -56.98    588.18 o
   2   4  -9     5720.46     6449.78    417.24 o
   3   4  -9       52.69      -29.38    154.62 o
   4   4  -9      981.94     1134.10    225.59 o
   5   4  -9     2623.07     2907.52    287.07 o
   6   4  -9     4289.56     4048.18    350.15 o
   7   4  -9     1919.00     2262.88    465.03 o
   8   4  -9     9922.83    10384.07    514.92 o
   9   4  -9       38.43      195.56    256.41 o
  10   4  -9      296.68      347.55    326.26 o
  11   4  -9       88.26       29.41    343.72 o
  12   4  -9     2876.39     3442.70    737.07 o
  13   4  -9      352.40      536.72    439.30 o
  14   4  -9     1193.61     1874.83    645.16 o
  15   4  -9       22.56      -75.36    400.70 o
  16   4  -9       28.83     -170.94    452.16 o
  17   4  -9        3.67      -34.92    481.57 o
  18   4  -9      139.18      343.72    514.66 o
  19   4  -9      127.96      -82.71    498.12 o
  20   4  -9       63.83      -55.14    551.42 o
  21   4  -9       65.52     -204.03    522.01 o
   3   5  -9     3580.64     3455.57    632.30 o
   4   5  -9      966.30     1191.07    431.95 o
   5   5  -9     1754.81     1975.92    556.93 o
   6   5  -9     1450.40     1770.06    556.93 o
   7   5  -9     3194.44     3475.79    661.70 o
   8   5  -9      730.82      472.38    422.76 o
   9   5  -9     2007.11     1593.60    551.42 o
  10   5  -9      458.99      930.06    487.09 o
  11   5  -9      327.65      218.73    395.18 o
  12   5  -9      459.18      744.42    483.41 o
  13   5  -9      166.58      147.05    442.97 o
  14   5  -9      390.70       -3.68    424.59 o
  15   5  -9     2531.74     1659.78    643.32 o
  16   5  -9      375.06      748.09    569.80 o
  17   5  -9      472.39      516.50    534.88 o
  18   5  -9       45.71       -1.84    507.31 o
  19   5  -9      165.55      578.99    571.64 o
  20   5  -9       12.92     -338.20    536.72 o
  21   5  -9       14.00      257.33    610.24 o
   3   6  -9     1262.22     1224.15    450.33 o
   4   6  -9      145.11      211.38    340.04 o
   5   6  -9     1311.04     2097.24    577.15 o
   6   6  -9      139.18      -55.14    288.58 o
   7   6  -9     1668.71     1830.72    595.53 o
   8   6  -9      734.23      713.17    479.74 o
   9   6  -9     2598.65     2034.74    637.81 o
  10   6  -9      106.32      261.01    391.51 o
  11   6  -9       37.30      323.50    404.37 o
  12   6  -9      618.62      648.84    496.28 o
  13   6  -9     4035.27     3330.58    795.88 o
  14   6  -9      393.80      731.55    522.01 o
  15   6  -9       60.00      213.22    474.22 o
  16   6  -9       24.35       55.14    454.00 o
  17   6  -9      473.63      604.72    590.02 o
  18   6  -9       49.17     1003.58    656.19 o
  19   6  -9       58.88      283.06    556.93 o
  20   6  -9      108.18     -110.28    584.51 o
   2   7  -9      112.61      319.82    382.32 o
   3   7  -9      439.02      722.36    441.14 o
   4   7  -9     1684.94     2139.51    577.15 o
   5   7  -9      258.24      -53.30    358.42 o
   6   7  -9     1720.14     1360.17    549.58 o
   7   7  -9       92.75      582.67    470.55 o
   8   7  -9      822.31      953.96    472.38 o
   9   7  -9       21.89     -137.86    345.56 o
  10   7  -9      626.52       -1.84    380.48 o
  11   7  -9     1612.19     1404.28    624.94 o
  12   7  -9      179.80      268.36    463.19 o
  13   7  -9      447.26      468.71    553.26 o
  14   7  -9     2187.91     1992.47    713.17 o
  15   7  -9       61.44      238.95    461.36 o
  16   7  -9      111.68       91.90    487.09 o
  17   7  -9       29.31      389.67    604.72 o
  18   7  -9      252.92     -165.43    562.45 o
  19   7  -9      132.28     -365.78    448.49 o
  20   7  -9      153.24      428.27    692.95 o
   2   8  -9      276.41      516.50    428.27 o
   3   8  -9     1001.59     1141.44    494.44 o
   4   8  -9      221.09      207.70    395.18 o
   5   8  -9      698.40      507.31    463.19 o
   6   8  -9      316.00      126.83    408.05 o
   7   8  -9     3207.05     3586.07    777.50 o
   8   8  -9     1023.87      661.70    481.57 o
   9   8  -9      340.36      -38.60    391.51 o
  10   8  -9      782.91      645.16    496.28 o
  11   8  -9      250.48       84.55    433.78 o
  12   8  -9     1354.22     2334.35    731.55 o
  13   8  -9      734.33     1025.64    582.67 o
  14   8  -9       72.18      -58.82    465.03 o
  15   8  -9      119.33      -84.55    476.06 o
  16   8  -9      222.02     -334.53    485.25 o
  17   8  -9       16.59      400.70    588.18 o
  18   8  -9       17.00       11.03    591.86 o
  19   8  -9      183.90       99.26    567.96 o
   1   9  -9      119.02      -29.41    347.39 o
   2   9  -9      298.33      718.68    507.31 o
   3   9  -9      830.80      667.22    474.22 o
   4   9  -9      403.73      382.32    481.57 o
   5   9  -9      193.24      779.34    514.66 o
   6   9  -9     1859.72     2361.92    659.87 o
   7   9  -9     2339.69     2578.81    718.68 o
   8   9  -9      219.73      567.96    476.06 o
   9   9  -9     1037.57      983.37    571.64 o
  10   9  -9     1654.76     1461.26    650.68 o
  11   9  -9     1619.87     1494.35    606.56 o
  12   9  -9     1063.83      891.46    626.78 o
  13   9  -9      192.03     -259.17    461.36 o
  14   9  -9       75.91     -124.99    481.57 o
  15   9  -9      813.98     1009.10    632.30 o
  16   9  -9      179.48      134.18    560.61 o
  17   9  -9      185.99       69.85    584.51 o
  18   9  -9      194.17      358.42    676.41 o
   1  10  -9      177.58      -62.49    417.24 o
   2  10  -9     2015.36     2632.11    720.52 o
   3  10  -9       68.97      -73.52    371.29 o
   4  10  -9      718.09      536.72    529.36 o
   5  10  -9       58.50      191.16    459.52 o
   6  10  -9     1486.14     1521.92    661.70 o
   7  10  -9      928.54      674.57    538.55 o
   8  10  -9     1946.42     2003.49    726.04 o
   9  10  -9     1246.07      871.24    595.53 o
  10  10  -9       25.12      -53.30    408.05 o
  11  10  -9      269.29      137.86    499.95 o
  12  10  -9      657.33      591.86    578.99 o
  13  10  -9      729.36      452.16    516.50 o
  14  10  -9      664.77      770.15    595.53 o
  15  10  -9       46.33      468.71    569.80 o
  16  10  -9       78.07      602.89    556.93 o
  17  10  -9      206.85      -23.89    569.80 o
   1  11  -9       47.11     -148.88    411.73 o
   2  11  -9      340.46      534.88    509.14 o
   3  11  -9       25.62      128.66    424.59 o
   4  11  -9      632.08      648.84    501.79 o
   5  11  -9      328.90      220.57    472.38 o
   6  11  -9     1377.59     1069.76    626.78 o
   7  11  -9     1771.23     1751.68    689.28 o
   8  11  -9     2883.06     2757.10    803.24 o
   9  11  -9      215.16      371.29    505.47 o
  10  11  -9     1435.04      665.38    613.91 o
  11  11  -9     1233.30      569.80    580.83 o
  12  11  -9      230.17      365.78    536.72 o
  13  11  -9      116.18      215.05    562.45 o
  14  11  -9      313.45      564.29    623.10 o
  15  11  -9      130.20      722.36    669.06 o
   1  12  -9     1475.55      382.32    470.55 o
   2  12  -9       93.00      566.12    544.07 o
   3  12  -9       30.35      -29.41    490.76 o
   4  12  -9     1051.39     1062.40    647.00 o
   5  12  -9      713.32      705.82    566.12 o
   6  12  -9     1040.02     1382.23    715.01 o
   7  12  -9     1349.42     1402.45    694.79 o
   8  12  -9      642.89      382.32    498.12 o
   9  12  -9      466.43      290.41    531.20 o
  10  12  -9      508.02     1104.68    676.41 o
  11  12  -9      239.00      156.24    595.53 o
  12  12  -9      228.95     -340.04    538.55 o
  13  12  -9      481.51      314.31    567.96 o
  14  12  -9       96.43     -248.14    523.85 o
   1  13  -9      329.17      420.05    388.55 o
   2  13  -9       51.34      -18.38    488.93 o
   3  13  -9      786.09      632.30    523.85 o
   4  13  -9       84.58      261.01    525.69 o
   5  13  -9      273.61     -147.05    483.41 o
   6  13  -9      209.14      191.16    545.91 o
   7  13  -9      812.09      983.37    650.68 o
   8  13  -9       52.60      665.38    593.70 o
   9  13  -9     1466.98     1468.62    733.39 o
  10  13  -9       67.03     -294.09    483.41 o
  11  13  -9      119.91     -404.37    501.79 o
  12  13  -9       52.22     -128.66    564.29 o
   1  14  -9      103.57      130.30    503.63 o
   2  14  -9      410.33      655.53    439.80 o
   3  14  -9      140.51     -110.28    527.53 o
   4  14  -9       65.98      292.25    624.94 o
   5  14  -9     1144.19     1134.09    726.04 o
   6  14  -9      415.52     -136.02    454.00 o
   7  14  -9      335.24       -3.68    573.48 o
   8  14  -9      519.34      803.24    759.12 o
   9  14  -9      582.03      865.73    696.63 o
   1  15  -9       45.53      216.77    424.95 o
   2  15  -9      241.71      446.26    438.17 o
   3  15  -9       84.69      316.71    536.72 o
   4  15  -9      158.67      487.09    634.13 o
   5  15  -9       10.02      101.09    602.89 o
   6  15  -9      222.82      319.82    621.27 o
   4   0  -8    72959.23    73781.88   1694.70 o
   6   0  -8     3825.64     4733.02    518.34 o
   8   0  -8    22974.58    24576.80   1112.03 o
  10   0  -8     7091.53     6848.64    670.89 o
  12   0  -8      590.33      455.84    376.80 o
  14   0  -8     2725.33     3032.81    654.35 o
  16   0  -8       58.85      108.45    430.11 o
  18   0  -8      245.26      832.64    536.72 o
  20   0  -8      440.28      498.12    577.15 o
  22   0  -8       17.02      185.64    536.72 o
   3   1  -8      324.96      303.71    168.69 o
   4   1  -8      817.62      834.84    211.06 o
   5   1  -8     1115.78     1525.98    272.95 o
   6   1  -8     1184.01     1377.78    251.98 o
   7   1  -8      697.50      749.40    229.87 o
   8   1  -8     3635.57     4158.55    381.84 o
   9   1  -8     2666.87     3117.54    670.89 o
  10   1  -8     3059.36     3467.09    414.28 o
  11   1  -8     3342.53     3132.10    409.88 o
  12   1  -8     9911.54    10103.80    613.14 o
  13   1  -8    10095.20    10707.37    649.45 o
  14   1  -8     3278.94     3840.42    505.41 o
  15   1  -8     2369.84     2200.86    440.38 o
  16   1  -8     2840.28     3350.04    518.19 o
  17   1  -8      892.71     1417.33    409.40 o
  18   1  -8     1681.79     1625.33    436.56 o
  19   1  -8     3622.80     3775.81    652.51 o
  20   1  -8     1255.00     1381.26    454.22 o
  21   1  -8      442.66      478.82    415.91 o
  22   1  -8      315.84      758.59    462.78 o
  23   1  -8      650.50      892.97    754.53 o
   3   2  -8    62604.44    63443.96   1060.06 o
   4   2  -8     1898.47     1983.44    277.36 o
   5   2  -8    20711.54    20589.87    645.67 o
   6   2  -8      184.00      271.46    172.66 o
   7   2  -8    16725.78    16187.97    615.60 o
   8   2  -8     2794.84     3292.49    364.03 o
   9   2  -8     7022.47     7392.30    472.84 o
  10   2  -8      453.25      361.84    243.51 o
  11   2  -8     3204.81     3002.13    400.64 o
  12   2  -8        9.31      -91.41    204.55 o
  13   2  -8      125.71      414.05    338.20 o
  14   2  -8      710.09      918.40    340.92 o
  15   2  -8      716.19     1213.89    372.99 o
  16   2  -8       41.32       91.21    283.49 o
  17   2  -8      158.95      226.79    299.62 o
  18   2  -8       85.81       28.04    305.17 o
  19   2  -8       93.61      181.79    327.32 o
  20   2  -8      208.47      111.74    333.33 o
  21   2  -8       79.70      -26.47    363.58 o
  22   2  -8      128.38     -134.36    359.95 o
   2   3  -8       44.65       11.03    167.26 o
   3   3  -8     2212.54     2612.11    268.54 o
   4   3  -8     1755.15     1908.16    454.00 o
   5   3  -8      233.48      320.30    184.07 o
   6   3  -8      836.41      870.40    223.01 o
   7   3  -8      851.38     1123.28    312.47 o
   8   3  -8     4325.37     3750.38    473.30 o
   9   3  -8     2415.72     2311.42    335.05 o
  10   3  -8      946.18      882.68    267.66 o
  11   3  -8      252.28      537.55    259.40 o
  12   3  -8     6638.95     6583.07    512.51 o
  13   3  -8     1781.65     2170.47    627.70 o
  14   3  -8     3462.62     4057.62    507.98 o
  15   3  -8     2090.77     2495.04    442.28 o
  16   3  -8     2342.83     2123.83    503.63 o
  17   3  -8     1280.22      787.88    371.38 o
  18   3  -8     3095.20     2620.09    512.38 o
  19   3  -8     2152.83     2543.86    527.76 o
  20   3  -8     2946.02     3320.26    594.57 o
  21   3  -8      189.27      -38.47    331.36 o
  22   3  -8      124.73       51.58    403.74 o
   2   4  -8    12414.39    13616.41    488.93 o
   3   4  -8     9884.41    10044.18    382.88 o
   4   4  -8    48776.71    49221.94   2990.54 o
   5   4  -8      227.37      250.50    167.26 o
   6   4  -8     5718.40     5929.56    350.91 o
   7   4  -8     1375.65     1602.03    263.10 o
   8   4  -8    11540.22    12364.47    531.59 o
   9   4  -8     1866.95     2133.78    329.01 o
  10   4  -8     2968.44     3408.74    631.38 o
  11   4  -8      226.00      335.47    247.43 o
  12   4  -8       64.80      -53.91    225.44 o
  13   4  -8      306.47      220.83    258.63 o
  14   4  -8     1244.73     1395.87    373.12 o
  15   4  -8      702.52      856.25    340.16 o
  16   4  -8      221.28      244.14    319.53 o
  17   4  -8       93.12      333.33    335.44 o
  18   4  -8      176.91      661.70    573.48 o
  19   4  -8      120.38      193.00    496.28 o
  20   4  -8       19.37     -369.45    415.40 o
  21   4  -8        3.59     -130.50    512.82 o
  22   4  -8      151.25      319.82    590.02 o
   1   5  -8     1180.32     1286.65    180.13 o
   3   5  -8        6.68      163.59    264.68 o
   4   5  -8      497.18      431.95    343.72 o
   5   5  -8     1525.81     1332.60    466.87 o
   6   5  -8     1357.22     1380.39    470.55 o
   7   5  -8     2899.15     3354.47    647.00 o
   8   5  -8     3218.74     3086.12    626.78 o
   9   5  -8     4567.37     5234.82    799.56 o
  10   5  -8      325.01      283.06    411.73 o
  11   5  -8      543.34      648.84    444.81 o
  12   5  -8      864.80      966.82    507.31 o
  13   5  -8     8406.50     9030.43    988.88 o
  14   5  -8      454.64      222.41    413.57 o
  15   5  -8     2223.05     2268.18    694.79 o
  16   5  -8      967.36      755.45    547.74 o
  17   5  -8     1992.86     3273.60    849.19 o
  18   5  -8      816.60     1045.86    615.75 o
  19   5  -8     3584.07     4240.42    961.31 o
  20   5  -8      853.14      588.18    619.43 o
  21   5  -8      263.56       93.74    556.93 o
   3   6  -8    27556.38    25345.12   1345.47 o
   4   6  -8     5996.16     6819.23    759.12 o
   5   6  -8     7264.79     8455.11    817.94 o
   6   6  -8      670.79      885.95    468.71 o
   7   6  -8     7482.29     7898.18    845.51 o
   8   6  -8     2992.53     2271.85    591.86 o
   9   6  -8     5147.22     5887.33    852.86 o
  10   6  -8     1505.21     1672.64    562.45 o
  11   6  -8     2026.70     1279.30    577.15 o
  12   6  -8      176.64      -71.68    338.20 o
  13   6  -8      578.95      885.95    545.91 o
  14   6  -8      932.12      924.55    551.42 o
  15   6  -8     2328.15     1527.43    632.30 o
  16   6  -8       95.49      295.93    505.47 o
  17   6  -8       19.42      329.01    492.60 o
  18   6  -8      179.25      178.29    523.85 o
  19   6  -8      250.82      101.09    538.55 o
  20   6  -8        6.40      244.46    619.43 o
  21   6  -8       15.72     -376.80    481.57 o
   2   7  -8     1010.20     1271.94    483.41 o
   3   7  -8       66.53      -25.73    294.09 o
   4   7  -8      128.71     -180.13    275.71 o
   5   7  -8     1933.55     1428.18    522.01 o
   6   7  -8     1322.93     1817.85    558.77 o
   7   7  -8      195.08     -185.64    319.82 o
   8   7  -8     3348.35     3663.27    703.98 o
   9   7  -8     1960.12     1363.85    538.55 o
  10   7  -8       14.64       53.30    402.54 o
  11   7  -8      845.17      738.90    474.22 o
  12   7  -8     5373.90     6855.99    996.23 o
  13   7  -8     1412.91     1810.50    656.19 o
  14   7  -8     4520.76     4889.26    948.44 o
  15   7  -8      511.02      895.14    599.21 o
  16   7  -8     1945.63     2128.48    724.20 o
  17   7  -8      405.83      409.89    534.88 o
  18   7  -8     2003.47     3007.08    856.54 o
  19   7  -8      112.05      742.58    643.32 o
  20   7  -8     1664.07     1643.23    836.32 o
   2   8  -8     5615.88     6166.72    851.03 o
   3   8  -8     8948.07     9289.59    931.90 o
   4   8  -8    14407.88    15107.08   1163.50 o
   5   8  -8      533.77      360.26    442.97 o
   6   8  -8     5305.90     4576.79    799.56 o
   7   8  -8      705.05      549.58    437.46 o
   8   8  -8     9314.16     8967.93    953.96 o
   9   8  -8     2184.64     2360.08    674.57 o
  10   8  -8     3383.36     2707.47    687.44 o
  11   8  -8      233.07      183.81    426.43 o
  12   8  -8     1852.41     1203.93    584.51 o
  13   8  -8      245.10       11.03    404.37 o
  14   8  -8     1371.63     1847.26    689.28 o
  15   8  -8      146.64     -312.47    426.43 o
  16   8  -8      102.71     -121.31    466.87 o
  17   8  -8      363.69      130.50    555.10 o
  18   8  -8      569.60     1393.26    689.28 o
  19   8  -8       57.30     -446.65    505.47 o
  20   8  -8        7.35       82.71    624.94 o
   1   9  -8      963.29      233.43    402.54 o
   2   9  -8        5.35        9.19    347.39 o
   3   9  -8       68.62       -5.51    310.63 o
   4   9  -8      149.37      369.45    391.51 o
   5   9  -8     2636.45     1992.47    630.46 o
   6   9  -8      697.69      976.01    553.26 o
   7   9  -8      757.32      795.88    479.74 o
   8   9  -8       58.21      338.20    430.11 o
   9   9  -8     1594.24     1185.55    567.96 o
  10   9  -8      314.33      374.97    488.93 o
  11   9  -8     1182.98      917.20    556.93 o
  12   9  -8      216.63      -64.33    363.94 o
  13   9  -8     5661.63     5979.23   1064.24 o
  14   9  -8      315.41      147.05    494.44 o
  15   9  -8     1436.32     1874.83    707.66 o
  16   9  -8     1626.48     1161.66    661.70 o
  17   9  -8     1015.19     1555.01    731.55 o
  18   9  -8      111.78      512.82    597.37 o
  19   9  -8     2448.25     2178.11    871.24 o
   1  10  -8     5329.76     4696.26    847.35 o
   2  10  -8     6251.73     6190.61    915.36 o
   3  10  -8     8839.45    10219.66   1049.54 o
   4  10  -8     1723.23     1994.30    654.35 o
   5  10  -8     1763.36     1496.19    591.86 o
   6  10  -8      279.72      547.74    544.07 o
   7  10  -8     6495.98     6196.13    987.04 o
   8  10  -8      829.60      681.92    520.17 o
   9  10  -8     1284.98      931.90    553.26 o
  10  10  -8      334.54      510.98    494.44 o
  11  10  -8      953.08     1113.87    566.12 o
  12  10  -8      281.01     -211.38    402.54 o
  13  10  -8      473.67      795.88    624.94 o
  14  10  -8      117.45       27.57    472.38 o
  15  10  -8      123.68      356.59    525.69 o
  16  10  -8      124.56       47.79    538.55 o
  17  10  -8       42.63      437.46    674.57 o
  18  10  -8        2.29      431.95    700.30 o
   0  11  -8      491.88      253.65    448.49 o
   1  11  -8       39.42     -152.56    385.99 o
   2  11  -8       42.35       34.92    404.37 o
   3  11  -8      704.52      786.69    547.74 o
   4  11  -8      229.41        1.84    404.37 o
   5  11  -8      528.99       64.33    450.33 o
   6  11  -8      324.35      301.44    487.09 o
   7  11  -8     1140.05     1110.19    558.77 o
   8  11  -8     1284.55     1683.67    667.22 o
   9  11  -8     1116.39      817.94    569.80 o
  10  11  -8     1849.36     1810.50    749.93 o
  11  11  -8      305.81     -430.11    430.11 o
  12  11  -8     2527.47     2014.52    746.26 o
  13  11  -8       46.88     -196.67    483.41 o
  14  11  -8      853.25      547.74    632.30 o
  15  11  -8      258.29      382.32    588.18 o
  16  11  -8      764.33     1012.78    716.85 o
   0  12  -8     8173.37     6370.74   1031.16 o
   1  12  -8     1261.45      799.56    582.67 o
   2  12  -8     2049.68     1803.14    696.63 o
   3  12  -8     3547.85     3194.56    773.83 o
   4  12  -8     3521.68     4354.38    922.71 o
   5  12  -8      287.33       97.42    465.03 o
   6  12  -8      963.75      871.24    591.86 o
   7  12  -8      459.34      792.21    604.72 o
   8  12  -8     1173.92      308.80    545.91 o
   9  12  -8      664.03      310.63    531.20 o
  10  12  -8       46.10      788.53    617.59 o
  11  12  -8       16.75     -113.96    538.55 o
  12  12  -8      108.62      367.61    586.34 o
  13  12  -8       96.30      737.07    650.68 o
  14  12  -8       75.17     -123.15    564.29 o
  15  12  -8       54.44       75.36    591.86 o
   0  13  -8        0.46      200.35    439.30 o
   1  13  -8       49.75      122.67    347.58 o
   2  13  -8       25.89     -152.56    446.65 o
   3  13  -8      514.32      884.11    628.62 o
   4  13  -8      187.63      -36.76    488.93 o
   5  13  -8      211.63      -90.07    439.30 o
   6  13  -8      138.46     -215.05    463.19 o
   7  13  -8      171.35      -71.68    461.36 o
   8  13  -8      190.52       -5.51    509.14 o
   9  13  -8      346.82     -442.97    448.49 o
  10  13  -8      237.54      628.62    615.75 o
  11  13  -8      627.47      365.78    549.58 o
  12  13  -8        1.90      -33.09    547.74 o
  13  13  -8      952.97     1055.05    755.45 o
   0  14  -8       96.77     -242.62    483.41 o
   1  14  -8     2314.96     2399.23    580.97 o
   2  14  -8     3143.45     2441.37    584.04 o
   3  14  -8      547.65      560.61    613.91 o
   4  14  -8     1783.57     1021.97    687.44 o
   5  14  -8     1261.82     1387.74    716.85 o
   6  14  -8      411.26     -476.06    476.06 o
   7  14  -8     1162.59      950.28    654.35 o
   8  14  -8     1554.42     1578.90    779.34 o
   9  14  -8       93.83     -354.75    487.09 o
  10  14  -8      731.38      496.28    597.37 o
  11  14  -8      544.71     1095.49    678.25 o
   0  15  -8       44.84      -12.87    485.25 o
   1  15  -8       23.09      217.79    374.07 o
   2  15  -8       84.83      151.62    384.34 o
   3  15  -8      113.22      695.40    455.51 o
   4  15  -8      270.97      499.95    577.15 o
   5  15  -8      139.67      -69.85    533.04 o
   6  15  -8      189.58      301.44    608.40 o
   7  15  -8      187.00     1069.76    681.92 o
   8  15  -8      405.02      908.01    652.51 o
   0  16  -8     2061.80     2556.75    880.43 o
   1  16  -8     1693.07      982.98    480.42 o
   4   0  -7     4510.98     5788.08    492.60 o
   6   0  -7     6293.08     7574.68    588.18 o
   8   0  -7    15293.80    14428.83    840.00 o
  10   0  -7     4255.01     4593.33    556.93 o
  12   0  -7     4946.06     5289.96    648.84 o
  14   0  -7     4921.59     5653.90    797.72 o
  16   0  -7     1223.21     1766.38    575.32 o
  18   0  -7      131.95       68.01    439.30 o
  20   0  -7       54.53      -53.30    468.71 o
  22   0  -7      367.30     -292.25    457.68 o
   3   1  -7     6663.47     7016.17    499.04 o
   4   1  -7     2273.87     2848.40    277.32 o
   5   1  -7     4391.86     4354.05    321.55 o
   6   1  -7     6772.85     6958.86    468.71 o
   7   1  -7    10176.32    10207.08    488.13 o
   8   1  -7     2887.02     3089.42    350.92 o
   9   1  -7     9987.04    10560.72    533.71 o
  10   1  -7     6488.04     7213.35    832.64 o
  11   1  -7     3511.38     4063.41    436.33 o
  12   1  -7      441.69      174.72    284.90 o
  13   1  -7      463.82      676.42    292.98 o
  14   1  -7     2287.73     2219.53    403.70 o
  15   1  -7     2148.20     2111.37    413.00 o
  16   1  -7      233.37      828.77    342.06 o
  17   1  -7      499.69      463.07    742.58 o
  18   1  -7      174.46      353.77    321.89 o
  19   1  -7       43.37     -209.11    297.22 o
  20   1  -7      189.98      284.74    352.47 o
  21   1  -7       69.39      206.49    354.96 o
  22   1  -7        3.20       53.24    588.18 o
  23   1  -7      242.50      102.42    387.34 o
   2   2  -7     8066.76     8440.41    474.22 o
   3   2  -7     4852.67     5172.88    313.00 o
   4   2  -7     3031.88     2717.47    263.52 o
   5   2  -7     4633.96     4313.74    312.52 o
   6   2  -7      842.33      680.33    200.98 o
   7   2  -7     8052.47     7441.21    419.01 o
   8   2  -7      573.05      685.39    222.44 o
   9   2  -7     5529.08     5762.85    403.54 o
  10   2  -7      672.23      887.79    250.19 o
  11   2  -7     5127.03     4960.52    442.96 o
  12   2  -7      706.32      653.18    269.84 o
  13   2  -7     3651.85     4226.66   1185.55 o
  14   2  -7       59.81      105.05    237.90 o
  15   2  -7     1747.23     1443.51    380.39 o
  16   2  -7      253.80       59.38    288.58 o
  17   2  -7      900.60      988.35    372.68 o
  18   2  -7      104.89     -216.15    265.83 o
  19   2  -7      570.16      612.85    370.39 o
  20   2  -7      122.38       79.49    331.96 o
  21   2  -7      138.80      -61.24    327.53 o
  22   2  -7       70.18      414.00    437.63 o
  23   2  -7      109.50       11.07    409.50 o
   2   3  -7       15.01      -34.92    143.37 o
   3   3  -7      869.93     1005.19    218.73 o
   4   3  -7     4927.20     6022.68    592.78 o
   5   3  -7     2368.96     2672.70    278.14 o
   6   3  -7     2712.97     2740.43    271.33 o
   7   3  -7     2779.11     3202.19    301.44 o
   8   3  -7     7997.37     7704.67    437.07 o
   9   3  -7     4536.73     4698.41    555.10 o
  10   3  -7     2875.43     2858.35    817.02 o
  11   3  -7     3878.34     4098.10    402.59 o
  12   3  -7      475.71      415.21    247.94 o
  13   3  -7      411.31      730.37    291.73 o
  14   3  -7     2826.85     3582.15    482.47 o
  15   3  -7      996.15     1397.01    368.42 o
  16   3  -7     1281.87     1648.57    398.80 o
  17   3  -7      343.65      135.67    302.88 o
  18   3  -7      255.95      150.14    332.37 o
  19   3  -7        7.79       19.46    321.94 o
  20   3  -7      281.96      682.12    391.73 o
  21   3  -7       18.53      147.33    347.45 o
  22   3  -7       51.40     -275.94    348.29 o
  23   3  -7       79.11      566.47    567.96 o
   2   4  -7     2652.57     2964.80    222.41 o
   3   4  -7     2828.91     3512.16    306.04 o
   4   4  -7     2124.90     1832.27    207.70 o
   5   4  -7     2116.29     2479.42    233.91 o
   6   4  -7     6607.57     7196.93    357.95 o
   7   4  -7     3042.73     2848.24    833.56 o
   8   4  -7     8539.24     8439.08    964.99 o
   9   4  -7      935.10      945.90    258.39 o
  10   4  -7     3855.95     3975.16    818.86 o
  11   4  -7      395.74      201.32    203.46 o
  12   4  -7     4049.37     4363.13    533.04 o
  13   4  -7      323.63      375.22    265.66 o
  14   4  -7     1934.14     1658.63    397.94 o
  15   4  -7      407.79       53.81    272.96 o
  16   4  -7      190.22       53.88    269.03 o
  17   4  -7        7.41        0.86    286.00 o
  18   4  -7      297.53      647.93    348.40 o
  19   4  -7      173.75       47.66    325.82 o
  20   4  -7       61.08     -213.46    326.44 o
  21   4  -7       66.73     -267.29    350.27 o
  22   4  -7      167.55     -119.47    505.47 o
   3   5  -7     1182.06      531.20    325.34 o
   4   5  -7     1617.13     1352.82    420.92 o
   5   5  -7     3123.43     4196.31    623.10 o
   6   5  -7     1366.92     1673.24    212.24 o
   7   5  -7     2714.65     2408.27    627.70 o
   8   5  -7     1888.60     2077.55    363.02 o
   9   5  -7     3543.06     3098.47    402.54 o
  10   5  -7     2466.57     3214.50    371.79 o
  11   5  -7     1275.47     1661.39    489.85 o
  12   5  -7      553.55      734.02    285.52 o
  13   5  -7     2252.79     2527.16    401.58 o
  14   5  -7      675.34      686.26    317.97 o
  15   5  -7     3077.36     2620.44    446.65 o
  16   5  -7      141.23      184.53    282.52 o
  17   5  -7      557.49      373.13    501.79 o
  18   5  -7      153.13     -292.25    454.00 o
  19   5  -7       23.01      156.24    523.85 o
  20   5  -7       21.33     -279.39    474.22 o
  21   5  -7       26.66      393.35    613.91 o
  22   5  -7       25.36     -229.76    507.31 o
   2   6  -7      860.13      459.52    301.44 o
   3   6  -7      752.28      597.37    362.10 o
   4   6  -7      165.58      158.07    305.12 o
   5   6  -7     3159.79     3753.33    634.13 o
   6   6  -7      430.41       90.07    273.87 o
   7   6  -7     7418.89     6813.72    738.90 o
   8   6  -7     4296.92     4413.20    742.58 o
   9   6  -7     7349.71     6311.92    784.85 o
  10   6  -7      457.50      180.13    343.72 o
  11   6  -7     1804.74     2058.64    601.05 o
  12   6  -7      173.59      240.79    398.86 o
  13   6  -7     2314.48     1681.83    593.70 o
  14   6  -7      442.74     1007.26    536.72 o
  15   6  -7      779.35      891.46    564.29 o
  16   6  -7       55.03      -71.68    472.38 o
  17   6  -7      680.16     1038.51    612.08 o
  18   6  -7      109.59      139.69    527.53 o
  19   6  -7      454.11      117.64    512.82 o
  20   6  -7       69.91      -47.79    522.01 o
  21   6  -7      117.55       75.36    551.42 o
  22   6  -7       36.59      150.72    621.27 o
   2   7  -7      302.17      439.30    347.39 o
   3   7  -7     1632.25     1433.69    476.06 o
   4   7  -7     2454.51     2060.47    534.88 o
   5   7  -7     2101.78     2718.50    593.70 o
   6   7  -7     2642.00     3124.72    617.59 o
   7   7  -7      917.94      689.28    441.14 o
   8   7  -7     5776.76     4091.54    722.36 o
   9   7  -7      145.35       36.76    330.85 o
  10   7  -7     3272.86     2639.47    661.70 o
  11   7  -7      517.83      288.58    395.18 o
  12   7  -7     1231.39     1623.01    591.86 o
  13   7  -7      116.60     -332.69    332.69 o
  14   7  -7     1127.77     1303.19    582.67 o
  15   7  -7      184.55      -27.57    400.70 o
  16   7  -7       38.45      -71.68    446.65 o
  17   7  -7      300.64      161.75    442.97 o
  18   7  -7      638.94      937.41    637.81 o
  19   7  -7        5.52      233.43    538.55 o
  20   7  -7        4.29     -281.22    490.76 o
  21   7  -7       38.95     -183.81    571.64 o
   2   8  -7       42.80        1.84    327.18 o
   3   8  -7       22.13     -220.57    303.28 o
   4   8  -7      984.52     1350.98    485.25 o
   5   8  -7      571.57      797.72    474.22 o
   6   8  -7     3520.46     2468.53    617.59 o
   7   8  -7     3010.02     3111.85    659.87 o
   8   8  -7     2166.89     1716.76    547.74 o
   9   8  -7      114.59      387.83    455.84 o
  10   8  -7     2155.31     3580.56    786.69 o
  11   8  -7      113.41      154.40    404.37 o
  12   8  -7      523.67      871.24    549.58 o
  13   8  -7     1745.34     2071.50    700.30 o
  14   8  -7      467.95      387.83    457.68 o
  15   8  -7       96.91       36.76    422.76 o
  16   8  -7      322.27       22.06    485.25 o
  17   8  -7       22.11      367.61    518.34 o
  18   8  -7       66.79      227.92    547.74 o
  19   8  -7        2.55      259.17    573.48 o
  20   8  -7       31.67     -170.94    545.91 o
   1   9  -7     2054.77     2084.37    578.99 o
   2   9  -7       33.13     -134.18    262.84 o
   3   9  -7     1678.14     1082.62    483.41 o
   4   9  -7      259.76      -20.22    321.66 o
   5   9  -7     1611.28     1290.32    516.50 o
   6   9  -7      272.14      316.15    382.32 o
   7   9  -7     1900.82     2077.02    601.05 o
   8   9  -7      596.26      472.38    411.73 o
   9   9  -7     3389.32     3326.90    749.93 o
  10   9  -7      389.52      626.78    525.69 o
  11   9  -7      126.53     -152.56    411.73 o
  12   9  -7      820.97      635.97    520.17 o
  13   9  -7      475.40      374.97    505.47 o
  14   9  -7      144.83      204.03    472.38 o
  15   9  -7      140.49     -108.45    452.16 o
  16   9  -7       99.12     -378.64    378.64 o
  17   9  -7      201.07       16.54    510.98 o
  18   9  -7      218.21      549.58    582.67 o
  19   9  -7        1.21      176.45    549.58 o
   1  10  -7     4792.93     4299.24    805.07 o
   2  10  -7     4069.90     2979.51    689.28 o
   3  10  -7      344.33      641.49    465.03 o
   4  10  -7     1576.38     1424.50    586.34 o
   5  10  -7     2235.93     1770.06    617.59 o
   6  10  -7     2026.96      946.60    549.58 o
   7  10  -7     1173.09     1446.56    610.24 o
   8  10  -7     1421.58      696.63    523.85 o
   9  10  -7      568.35      786.69    542.23 o
  10  10  -7       79.63       75.36    455.84 o
  11  10  -7     1202.44     1575.22    647.00 o
  12  10  -7     1759.92     2106.43    737.07 o
  13  10  -7      129.93      113.96    457.68 o
  14  10  -7      359.55      185.64    507.31 o
  15  10  -7      820.09      731.55    558.77 o
  16  10  -7      282.36      112.12    514.66 o
  17  10  -7      147.26      358.42    639.65 o
  18  10  -7       45.05      174.62    571.64 o
   1  11  -7     1320.81     1395.09    549.58 o
   2  11  -7      232.10      446.65    450.33 o
   3  11  -7     1172.40      933.74    545.91 o
   4  11  -7      579.17      503.63    490.76 o
   5  11  -7      786.81      961.31    545.91 o
   6  11  -7      202.64      262.84    470.55 o
   7  11  -7      461.97     -143.37    387.83 o
   8  11  -7     1050.49      977.85    556.93 o
   9  11  -7       76.22       31.25    470.55 o
  10  11  -7      720.23     1455.75    661.70 o
  11  11  -7      613.42      847.35    597.37 o
  12  11  -7      465.71      275.71    509.14 o
  13  11  -7      411.28      509.14    553.26 o
  14  11  -7      860.72      705.82    645.16 o
  15  11  -7       39.85      -58.82    529.36 o
  16  11  -7      141.19      312.47    573.48 o
  17  11  -7      421.80      545.91    617.59 o
   1  12  -7      728.06      794.73    375.72 o
   2  12  -7      346.01      330.85    483.41 o
   3  12  -7     1506.89     1996.14    672.73 o
   4  12  -7      203.07      159.91    499.95 o
   5  12  -7       18.43     -413.57    413.57 o
   6  12  -7       78.39       29.41    503.63 o
   7  12  -7     2000.95     1338.11    645.16 o
   8  12  -7      219.03      -95.58    404.37 o
   9  12  -7      331.07      715.01    562.45 o
  10  12  -7      844.51      806.91    582.67 o
  11  12  -7      297.11      422.76    496.28 o
  12  12  -7      328.40      261.01    534.88 o
  13  12  -7      540.87     1071.59    647.00 o
  14  12  -7       83.31      729.71    647.00 o
  15  12  -7        5.16     -191.16    562.45 o
  16  12  -7      149.82      -11.03    542.23 o
   1  13  -7       89.65      589.48    384.34 o
   2  13  -7       81.97      178.29    465.03 o
   3  13  -7      657.16      534.88    544.07 o
   4  13  -7       96.47      -79.04    448.49 o
   5  13  -7      262.78       20.22    454.00 o
   6  13  -7      121.70      321.66    490.76 o
   7  13  -7     1303.86     1430.02    663.54 o
   8  13  -7      268.30      468.71    533.04 o
   9  13  -7      747.21      748.09    578.99 o
  10  13  -7      374.56      367.61    560.61 o
  11  13  -7     1121.88     1128.57    659.87 o
  12  13  -7      354.82      332.69    580.83 o
  13  13  -7      257.33       31.25    584.51 o
  14  13  -7       50.63      680.09    667.22 o
   1  14  -7      454.02       84.40    365.20 o
   2  14  -7      605.34      791.41    420.62 o
   3  14  -7       67.48      189.32    466.87 o
   4  14  -7       58.94     -444.81    450.33 o
   5  14  -7      280.38       20.22    518.34 o
   6  14  -7      371.38       68.01    555.10 o
   7  14  -7        5.99      -60.66    494.44 o
   8  14  -7      846.92      477.90    595.53 o
   9  14  -7      263.19       22.06    562.45 o
  10  14  -7      133.62     -281.22    518.34 o
  11  14  -7      761.17     1259.08    711.33 o
  12  14  -7      159.39      113.96    582.67 o
   1  15  -7      182.45      290.17    388.51 o
   2  15  -7       66.70      133.90    361.06 o
   3  15  -7      126.25      584.80    414.60 o
   4  15  -7      226.23     -479.74    479.74 o
   5  15  -7      541.46      737.07    573.48 o
   6  15  -7      838.51      408.05    586.34 o
   7  15  -7      242.62       68.01    534.88 o
   8  15  -7      907.21      834.48    654.35 o
   9  15  -7      104.43      362.10    602.89 o
   1  16  -7       10.56      245.30    404.37 o
   2  16  -7       76.89      486.53    416.33 o
   3  16  -7       52.53      269.44    399.58 o
   4  16  -7      368.38      192.53    399.47 o
   5  16  -7      138.23      330.85    575.32 o
   4   0  -6    35821.82    37891.77   1084.46 o
   6   0  -6    16972.91    15937.88    775.66 o
   8   0  -6    15299.44    15961.78    847.35 o
  10   0  -6    12262.51    13144.02    851.03 o
  12   0  -6     3324.12     2966.64    567.96 o
  14   0  -6     2473.82     2350.89    567.96 o
  16   0  -6      642.02     1047.70    465.03 o
  18   0  -6     2432.55     2415.22    683.76 o
  20   0  -6      102.48      104.77    452.16 o
  22   0  -6      325.85      641.49    612.08 o
  24   0  -6       99.89       64.33    573.48 o
   3   1  -6     1706.37     1727.76    374.05 o
   4   1  -6      644.18      549.41    165.50 o
   5   1  -6      580.97      736.10    186.94 o
   6   1  -6     1760.73     1927.58    260.07 o
   7   1  -6     4168.26     4862.36    344.84 o
   8   1  -6     3032.64     3386.47    349.36 o
   9   1  -6     1595.21     1979.98    292.91 o
  10   1  -6     6604.32     6937.53    455.34 o
  11   1  -6     4833.64     4701.21    454.89 o
  12   1  -6     2641.40     2861.91    426.43 o
  13   1  -6     6692.89     6038.24    491.21 o
  14   1  -6     9316.72    10115.54    629.48 o
  15   1  -6     4454.14     3647.49    486.27 o
  16   1  -6      899.44      835.18    431.95 o
  17   1  -6     3319.24     3315.02    511.97 o
  18   1  -6     4746.42     4401.81    581.62 o
  19   1  -6     2625.73     3088.92    532.41 o
  20   1  -6      915.14      871.01    383.40 o
  21   1  -6     1222.69     1083.51    469.44 o
  22   1  -6     1438.51     1669.93    645.16 o
  23   1  -6      254.74      440.90    406.94 o
  24   1  -6      224.31      272.17    421.01 o
   2   2  -6     9597.65    10024.82    448.49 o
   3   2  -6    65716.80    68074.78    940.59 o
   4   2  -6     2721.11     2773.12    276.63 o
   5   2  -6    52549.37    51350.97    889.36 o
   6   2  -6     1878.52     1946.06    253.90 o
   7   2  -6     8605.78     8015.47    658.95 o
   8   2  -6     2076.39     2073.47    282.90 o
   9   2  -6    20775.84    19822.28    688.65 o
  10   2  -6      713.19      762.36    241.29 o
  11   2  -6     2619.49     2395.96    519.25 o
  12   2  -6      378.13      266.31    237.75 o
  13   2  -6     1360.40     1768.01    353.95 o
  14   2  -6       64.83      -60.32    234.17 o
  15   2  -6      750.54     1074.47    350.78 o
  16   2  -6      287.82      448.00    297.22 o
  17   2  -6       89.49     -145.31    242.37 o
  18   2  -6       34.83      -31.52    287.87 o
  19   2  -6       79.60      -81.79    310.63 o
  20   2  -6      111.56        0.49    338.17 o
  21   2  -6      298.35      158.79    346.78 o
  22   2  -6      182.78     -309.04    324.18 o
  23   2  -6       52.59      -67.88    376.67 o
  24   2  -6       15.36     -215.25    387.49 o
   2   3  -6     9186.17    10094.67    382.32 o
   3   3  -6     3493.35     3643.40    234.63 o
   4   3  -6     2707.29     3101.63    358.42 o
   5   3  -6      673.13      577.90    197.59 o
   6   3  -6     5576.22     5238.28    319.89 o
   7   3  -6     4401.83     4536.20    326.35 o
   8   3  -6     5002.73     4664.92    345.98 o
   9   3  -6     1964.54     2169.61    295.86 o
  10   3  -6     3525.12     3961.98    373.81 o
  11   3  -6     1836.40     1776.40    323.43 o
  12   3  -6     3926.07     4086.73    456.63 o
  13   3  -6     4274.42     5056.03    508.05 o
  14   3  -6    10997.05    12333.80    686.50 o
  15   3  -6     2427.56     2430.87    426.45 o
  16   3  -6     2564.17     3037.71    481.80 o
  17   3  -6     1828.93     2035.56    444.52 o
  18   3  -6     4375.81     5668.90    640.72 o
  19   3  -6     1591.54     1737.20    448.31 o
  20   3  -6     1445.11     1679.28    470.36 o
  21   3  -6      595.52      954.11    440.60 o
  22   3  -6      553.40      590.18    435.62 o
  23   3  -6      205.81      287.84    427.32 o
   3   4  -6     9801.15    11873.92    777.50 o
   4   4  -6    25241.92    23198.77    464.18 o
   5   4  -6     3083.59     3577.34    615.75 o
   6   4  -6    33238.99    34089.96   1684.59 o
   7   4  -6      435.93      320.95    255.49 o
   8   4  -6    13211.12    13409.42    526.20 o
   9   4  -6      421.14      555.14    207.96 o
  10   4  -6    10679.10    10946.67    542.62 o
  11   4  -6      530.32      680.40    244.65 o
  12   4  -6     1815.22     1951.01    548.66 o
  13   4  -6      195.47      260.43    307.88 o
  14   4  -6     1873.99     2097.08    397.46 o
  15   4  -6      705.01      690.78    302.53 o
  16   4  -6      685.30      670.44    304.24 o
  17   4  -6      409.99      700.08    333.90 o
  18   4  -6      138.69      418.22    335.05 o
  19   4  -6       77.40       78.19    341.82 o
  20   4  -6      327.91      339.15    362.05 o
  21   4  -6       57.57      365.38    383.34 o
  22   4  -6       30.29      130.21    388.08 o
  23   4  -6        2.29     -221.32    386.47 o
   3   5  -6      936.31      512.82    295.93 o
   4   5  -6     1706.89     1391.42    398.86 o
   5   5  -6      364.98     -117.64    224.24 o
   6   5  -6       15.21     -172.80    185.64 o
   7   5  -6     4671.78     5134.51    321.34 o
   8   5  -6       79.24     -107.42    144.92 o
   9   5  -6     4044.59     4201.64    668.14 o
  10   5  -6     2485.17     2809.43    347.95 o
  11   5  -6     5632.21     5403.60    592.78 o
  12   5  -6      504.20      366.20    239.62 o
  13   5  -6    11411.40    12437.99    663.28 o
  14   5  -6     4730.09     5044.84    502.33 o
  15   5  -6     3608.14     3522.95    737.98 o
  16   5  -6      827.01      696.77    345.73 o
  17   5  -6     2856.34     3017.53    511.87 o
  18   5  -6     2384.68     2442.10    491.48 o
  19   5  -6     3072.62     3671.71    863.89 o
  20   5  -6      216.07       41.05    336.25 o
  21   5  -6     1380.94      397.02    571.64 o
  22   5  -6      331.62      507.31    591.86 o
  23   5  -6      604.21      424.59    634.13 o
   2   6  -6     3640.79     2486.91    492.60 o
   3   6  -6    15417.20    15814.74    987.04 o
   4   6  -6     3941.88     4608.04    665.38 o
   5   6  -6    20864.71    20788.54   1159.82 o
   6   6  -6     1202.60     1397.97    177.37 o
   7   6  -6     8057.66     9021.74    481.57 o
   8   6  -6     1055.89      880.29    213.75 o
   9   6  -6    10923.83    11125.94    504.35 o
  10   6  -6      124.70      138.36    261.01 o
  11   6  -6      744.26      623.83    246.23 o
  12   6  -6      189.98      228.81    323.50 o
  13   6  -6      545.04      815.64    292.22 o
  14   6  -6     1227.01      836.75    329.31 o
  15   6  -6     1201.06     1535.85    418.16 o
  16   6  -6      584.48      310.63    479.74 o
  17   6  -6      141.16     -130.50    373.13 o
  18   6  -6       58.11      363.94    534.88 o
  19   6  -6      139.51      369.45    534.88 o
  20   6  -6       31.57      472.38    617.59 o
  21   6  -6       15.63     -415.40    415.40 o
  22   6  -6       50.19       33.09    536.72 o
   2   7  -6     1629.75     1749.84    483.41 o
   3   7  -6      343.23      154.40    310.63 o
   4   7  -6      379.89      123.15    301.44 o
   5   7  -6      707.25      814.26    393.35 o
   6   7  -6     1623.29     1600.96    481.57 o
   7   7  -6      280.38       93.74    330.85 o
   8   7  -6     1234.52      955.80    454.00 o
   9   7  -6      970.40      935.58    463.19 o
  10   7  -6     1535.89     1792.12    547.74 o
  11   7  -6      965.11      803.24    457.68 o
  12   7  -6     2615.37     2089.88    617.59 o
  13   7  -6      171.55      215.05    422.76 o
  14   7  -6     4645.43     4845.15    863.89 o
  15   7  -6      723.46      931.90    558.77 o
  16   7  -6     1895.84     1343.63    641.49 o
  17   7  -6     1463.34     1661.61    724.20 o
  18   7  -6     3795.08     5892.85   1086.30 o
  19   7  -6       64.73      185.64    518.34 o
  20   7  -6     1677.58     1463.10    720.52 o
  21   7  -6      676.39     1564.20    799.56 o
   2   8  -6    25330.17    25247.70   1338.11 o
   3   8  -6    11405.48    10142.46    895.14 o
   4   8  -6     6756.42     6589.47    760.96 o
   5   8  -6     2726.47     2931.72    606.56 o
   6   8  -6    14311.46    14627.34   1102.84 o
   7   8  -6     2359.81     2196.49    588.18 o
   8   8  -6     2835.24     2519.99    626.78 o
   9   8  -6     2892.66     2442.79    621.27 o
  10   8  -6      746.57      658.03    452.16 o
  11   8  -6      179.38      387.83    461.36 o
  12   8  -6      303.71      165.43    406.21 o
  13   8  -6      262.55      253.65    428.27 o
  14   8  -6      519.32      555.10    536.72 o
  15   8  -6      144.43      174.62    461.36 o
  16   8  -6       38.72       71.68    499.95 o
  17   8  -6      196.48      619.43    556.93 o
  18   8  -6      175.72       33.09    444.81 o
  19   8  -6      111.14     -435.62    446.65 o
  20   8  -6       52.77      -40.44    512.82 o
  21   8  -6       41.19     -121.31    582.67 o
   1   9  -6      634.11      685.60    391.51 o
   2   9  -6      146.44       51.47    312.47 o
   3   9  -6      661.57      746.26    402.54 o
   4   9  -6       20.94      249.98    351.07 o
   5   9  -6      143.82      -73.52    349.23 o
   6   9  -6      932.21     1066.08    483.41 o
   7   9  -6     4361.82     4764.27    812.43 o
   8   9  -6       48.11       23.89    321.66 o
   9   9  -6     1023.20      299.61    420.92 o
  10   9  -6     1036.16      834.48    505.47 o
  11   9  -6     1399.86     1536.62    602.89 o
  12   9  -6      735.68      919.03    562.45 o
  13   9  -6     2492.57     2970.32    751.77 o
  14   9  -6       17.13       55.14    455.84 o
  15   9  -6     2774.80     3273.60    828.97 o
  16   9  -6      156.19      536.72    577.15 o
  17   9  -6     2409.20     2411.54    770.15 o
  18   9  -6       30.10     -249.98    518.34 o
  19   9  -6     1887.32     1196.58    709.49 o
  20   9  -6       21.16     -145.21    590.02 o
   1  10  -6    12277.46    12300.35   1049.54 o
   2  10  -6     8207.54     7644.52    871.24 o
   3  10  -6    14102.31    13381.13   1110.19 o
   4  10  -6     4911.66     4670.53    816.10 o
   5  10  -6     3316.78     3462.92    744.42 o
   6  10  -6     1101.19      988.88    499.95 o
   7  10  -6     5083.04     4633.77    847.35 o
   8  10  -6     5551.88     4598.85    821.62 o
   9  10  -6     1310.51     1117.55    556.93 o
  10  10  -6     1375.57     1001.75    536.72 o
  11  10  -6      442.64      345.56    461.36 o
  12  10  -6      307.81      249.98    483.41 o
  13  10  -6      947.92      181.97    446.65 o
  14  10  -6      297.78      783.02    599.21 o
  15  10  -6       74.43      564.29    564.29 o
  16  10  -6      200.77      522.01    560.61 o
  17  10  -6      102.11       58.82    545.91 o
  18  10  -6       40.01      -23.89    551.42 o
  19  10  -6        9.47      -64.33    601.05 o
   0  11  -6      273.33      106.61    420.92 o
   1  11  -6       85.03     -172.78    343.72 o
   2  11  -6      318.41      586.34    450.33 o
   3  11  -6      224.24       42.28    360.26 o
   4  11  -6      395.21      -88.23    349.23 o
   5  11  -6       12.79     -266.52    334.53 o
   6  11  -6      966.64      906.17    534.88 o
   7  11  -6       49.40       49.63    397.02 o
   8  11  -6     1128.28      463.19    459.52 o
   9  11  -6      285.47      180.13    470.55 o
  10  11  -6     1156.78      204.03    430.11 o
  11  11  -6      379.58      781.18    531.20 o
  12  11  -6     2618.61     2192.81    770.15 o
  13  11  -6        9.16     -139.69    461.36 o
  14  11  -6     3681.91     3435.35    858.38 o
  15  11  -6      278.69        3.68    566.12 o
  16  11  -6     1016.53     1591.77    795.88 o
  17  11  -6       44.14     -169.10    639.65 o
  18  11  -6     1477.26     2255.31    858.38 o
   0  12  -6     6924.41     6352.36    968.66 o
   1  12  -6     6527.45     5101.75    630.32 o
   2  12  -6    10800.25    12642.23   1165.33 o
   3  12  -6     7285.50     6804.53    994.39 o
   4  12  -6     1050.21      823.45    578.99 o
   5  12  -6     2447.76     2797.54    759.12 o
   6  12  -6     4130.67     4611.71    900.65 o
   7  12  -6      770.01      439.30    496.28 o
   8  12  -6     1165.73      612.08    549.58 o
   9  12  -6     2333.18     2477.72    755.45 o
  10  12  -6     1589.41     1532.95    678.25 o
  11  12  -6      573.39      400.70    529.36 o
  12  12  -6     1354.70      911.68    650.68 o
  13  12  -6      188.29     -435.62    435.62 o
  14  12  -6       66.83      113.96    452.16 o
  15  12  -6      107.53      249.98    584.51 o
  16  12  -6      105.73     -319.82    545.91 o
   0  13  -6      376.39      288.58    472.38 o
   1  13  -6       70.05       77.06    313.22 o
   2  13  -6      210.84      487.09    481.57 o
   3  13  -6       85.91      887.79    584.51 o
   4  13  -6       63.07      -95.58    428.27 o
   5  13  -6      158.37      -88.23    395.18 o
   6  13  -6       18.05      -79.04    404.37 o
   7  13  -6      687.24      731.55    540.39 o
   8  13  -6       90.81      707.66    564.29 o
   9  13  -6      305.19      117.64    505.47 o
  10  13  -6      431.78      891.46    569.80 o
  11  13  -6     1720.93     1494.35    705.82 o
  12  13  -6       43.41     -132.34    483.41 o
  13  13  -6     1556.50     1411.64    703.98 o
  14  13  -6      290.05      259.17    578.99 o
  15  13  -6      571.81      371.29    661.70 o
   0  14  -6     1967.65     1286.65    637.81 o
   1  14  -6     2814.35     3012.40    775.66 o
   2  14  -6     1912.75     1743.89    481.24 o
   3  14  -6      817.18      255.49    527.53 o
   4  14  -6     1506.18      950.28    628.62 o
   5  14  -6     3288.66     3007.08    832.64 o
   6  14  -6      675.69      731.55    586.34 o
   7  14  -6      712.83      275.71    544.07 o
   8  14  -6      306.23     -132.34    476.06 o
   9  14  -6      848.91      566.12    595.53 o
  10  14  -6      153.74      240.79    571.64 o
  11  14  -6      586.39     -352.91    523.85 o
  12  14  -6      186.73     1137.76    700.30 o
  13  14  -6      113.23     -216.89    499.95 o
   0  15  -6       35.20      314.31    518.34 o
   1  15  -6       45.66      123.51    335.54 o
   2  15  -6      395.67     -238.93    327.03 o
   3  15  -6       96.77     -321.75    321.75 o
   4  15  -6       16.59      334.53    501.79 o
   5  15  -6       11.74      367.61    567.96 o
   6  15  -6      206.47     -310.63    531.20 o
   7  15  -6       68.83     -402.54    465.03 o
   8  15  -6      496.51      770.15    613.91 o
   9  15  -6      345.10      305.12    580.83 o
  10  15  -6      664.53      876.76    630.46 o
   0  16  -6     1342.34     1095.49    626.78 o
   1  16  -6     1146.86     1149.34    490.28 o
   2  16  -6     1464.86     1475.33    497.38 o
   3  16  -6      297.79      278.50    383.92 o
   4  16  -6      117.12      -89.70    353.68 o
   5  16  -6      198.09      460.28    408.76 o
   6  16  -6     1176.51     1227.83    744.42 o
   7  16  -6       84.35      126.83    549.58 o
   4   0  -5     6161.99     5506.85    424.59 o
   6   0  -5    12279.13    13197.33    683.76 o
   8   0  -5     6283.63     5832.19    533.04 o
  10   0  -5     7822.28     8173.89    672.73 o
  12   0  -5     2516.61     2042.09    487.09 o
  14   0  -5     4636.68     5242.17    753.61 o
  16   0  -5      944.50      659.87    437.46 o
  18   0  -5     1276.09     2170.76    645.16 o
  20   0  -5       80.90      183.81    448.49 o
  22   0  -5      681.02      435.62    590.02 o
  24   0  -5      399.27      301.44    617.59 o
   2   1  -5      233.84      148.88    145.21 o
   3   1  -5      723.79      624.86    143.84 o
   4   1  -5     3257.18     3488.75    243.99 o
   5   1  -5     5209.51     5046.24    302.01 o
   6   1  -5     5957.63     5957.83    337.41 o
   7   1  -5      249.27       95.53    135.46 o
   8   1  -5     1902.16     1857.31    361.18 o
   9   1  -5     6125.95     6003.52    396.08 o
  10   1  -5     2423.90     2145.62    658.95 o
  11   1  -5     1908.25     1936.54    324.04 o
  12   1  -5     1512.08     1406.87    304.31 o
  13   1  -5     2773.55     3283.77    427.01 o
  14   1  -5     1879.66     1855.20    379.56 o
  15   1  -5      103.76       88.33    242.00 o
  16   1  -5      840.51      848.12    348.83 o
  17   1  -5      323.41      202.67    306.04 o
  18   1  -5      445.40      564.46    339.45 o
  19   1  -5      743.18      758.25    382.34 o
  20   1  -5      254.10      286.83    341.32 o
  21   1  -5      275.02      574.53    377.98 o
  22   1  -5      105.30      385.02    365.16 o
  23   1  -5      349.42      842.20    439.43 o
  24   1  -5       14.58       13.90    386.18 o
   2   2  -5     2347.73     2525.51    229.76 o
   3   2  -5    15041.23    15002.78    482.49 o
   4   2  -5     3615.40     3440.50    239.37 o
   5   2  -5     1917.35     2051.05    491.68 o
   6   2  -5     9554.66    10175.03    417.67 o
   7   2  -5    14453.55    13712.91    913.52 o
   8   2  -5     1926.95     2169.88    285.95 o
   9   2  -5     3066.36     3453.75    351.97 o
  10   2  -5      231.43       58.06    180.19 o
  11   2  -5     7142.00     6726.74    461.63 o
  12   2  -5      795.40      740.67    261.92 o
  13   2  -5     3629.60     3729.04    447.52 o
  14   2  -5      187.66      386.39    268.89 o
  15   2  -5     2567.72     3093.71    722.36 o
  16   2  -5     1141.52     1311.43    366.88 o
  17   2  -5      503.80      709.74    328.63 o
  18   2  -5      381.89      281.80    318.90 o
  19   2  -5      802.16     1021.89    399.91 o
  20   2  -5       18.89       44.09    306.94 o
  21   2  -5      159.63      273.61    364.21 o
  22   2  -5      156.05      317.67    368.12 o
  23   2  -5       19.95       68.82    365.46 o
  24   2  -5       83.01      197.18    398.49 o
   2   3  -5     2314.99     2492.42    180.13 o
   3   3  -5      587.84      529.82    121.73 o
   4   3  -5      382.06      249.56    117.75 o
   5   3  -5    10628.27    10510.10    381.33 o
   6   3  -5    14127.80    14007.93    635.97 o
   7   3  -5     7400.77     7139.91    372.21 o
   8   3  -5     6237.76     6229.86    380.92 o
   9   3  -5     9186.69     9817.10    483.58 o
  10   3  -5     5217.01     5403.16    403.65 o
  11   3  -5     2211.17     2436.02    487.09 o
  12   3  -5     2333.40     2699.52    379.09 o
  13   3  -5     2694.52     2502.99    381.57 o
  14   3  -5     1560.34     1520.32    364.86 o
  15   3  -5      545.11      594.43    294.00 o
  16   3  -5      267.73      244.26    275.31 o
  17   3  -5      633.16      740.33    332.54 o
  18   3  -5     2234.74     2395.97    485.79 o
  19   3  -5       28.35      -17.36    312.94 o
  20   3  -5       51.35      220.42    328.33 o
  21   3  -5      200.52      261.56    357.49 o
  22   3  -5      411.84      595.31    431.81 o
  23   3  -5      126.24      345.62    409.89 o
  24   3  -5      174.90     -186.08    373.71 o
   3   4  -5     2751.28     1986.95    389.67 o
   4   4  -5     3200.70     3348.18    590.02 o
   5   4  -5     6685.56     7092.79    298.61 o
   6   4  -5     5681.04     5513.99    359.34 o
   7   4  -5     8012.81     8795.87    436.54 o
   8   4  -5    13314.33    13198.67    519.16 o
   9   4  -5     3093.81     3177.59    323.00 o
  10   4  -5     3992.66     3290.36    707.66 o
  11   4  -5      211.17      289.25    277.55 o
  12   4  -5     3452.29     3218.27    399.61 o
  13   4  -5      929.56     1252.94    316.33 o
  14   4  -5     3182.67     3197.91    438.80 o
  15   4  -5      127.35      183.66    257.76 o
  16   4  -5      828.77      655.23    326.26 o
  17   4  -5        9.87      -45.38    269.76 o
  18   4  -5      199.84      274.82    310.21 o
  19   4  -5       64.06      115.07    305.34 o
  20   4  -5      255.77      399.60    361.76 o
  21   4  -5       32.30      174.96    460.44 o
  22   4  -5       11.75      252.67    393.15 o
  23   4  -5       40.50      147.94    593.70 o
   2   5  -5     2584.58     2043.93    426.43 o
   3   5  -5      944.07     1203.93    349.23 o
   4   5  -5       82.16      292.25    259.17 o
   5   5  -5     8528.82     8580.51    642.40 o
   6   5  -5     5027.55     5138.24    282.62 o
   7   5  -5     5350.87     5397.79    327.32 o
   8   5  -5     2229.46     2901.73    310.93 o
   9   5  -5    13876.91    13848.72    581.75 o
  10   5  -5     9241.74    10590.73    846.43 o
  11   5  -5     3476.46     3331.80    387.18 o
  12   5  -5     1740.80     1912.07    340.55 o
  13   5  -5     1134.02     1394.24    333.12 o
  14   5  -5      523.13      769.05    306.69 o
  15   5  -5      488.47      127.66    268.29 o
  16   5  -5      299.72       97.77    283.52 o
  17   5  -5      294.86       83.86    278.19 o
  18   5  -5        4.75      -74.61    280.58 o
  19   5  -5        2.07      -77.51    310.62 o
  20   5  -5       16.56     -159.21    298.50 o
  21   5  -5      245.68      224.66    362.57 o
  22   5  -5       87.84     -149.38    498.12 o
  23   5  -5      370.21      417.43    447.00 o
   2   6  -5     4789.05     4826.77    577.15 o
   3   6  -5     8255.40     7291.61    678.25 o
   4   6  -5     1015.06      643.32    330.85 o
   5   6  -5     4985.11     3937.14    593.70 o
   6   6  -5     1343.34     1559.98    254.57 o
   7   6  -5    15563.30    16530.72    956.71 o
   8   6  -5     1477.35     1979.29    271.65 o
   9   6  -5     5401.79     5688.55    384.50 o
  10   6  -5     1016.68     1191.58    273.31 o
  11   6  -5     3591.18     3697.79    857.46 o
  12   6  -5     1270.18     1777.26    340.93 o
  13   6  -5     2309.36     2540.11    405.30 o
  14   6  -5      452.89      234.03    252.07 o
  15   6  -5      727.46      975.37    339.05 o
  16   6  -5      116.20       -6.41    271.37 o
  17   6  -5      339.14      229.95    292.82 o
  18   6  -5       13.26      166.21    318.48 o
  19   6  -5      240.15      244.80    342.06 o
  20   6  -5       34.47      247.76    342.94 o
  21   6  -5      329.73      645.16    623.10 o
  22   6  -5        4.74     -409.89    488.93 o
  23   6  -5       17.43       84.55    619.43 o
   2   7  -5      753.48      906.17    387.83 o
   3   7  -5       45.37      215.05    294.09 o
   4   7  -5     1370.37     2459.33    499.95 o
   5   7  -5     1140.84      733.39    397.02 o
   6   7  -5     3254.49     3519.25    813.35 o
   7   7  -5      217.74       95.38    150.99 o
   8   7  -5     5603.90     5800.61   1267.35 o
   9   7  -5     2305.33     2463.83    324.20 o
  10   7  -5     3848.25     3853.76    371.27 o
  11   7  -5      150.00      301.45    224.97 o
  12   7  -5     2370.02     2642.11    387.32 o
  13   7  -5     2385.82     2303.46    615.75 o
  14   7  -5     2443.45     2989.29    448.49 o
  15   7  -5      565.70      413.57    488.93 o
  16   7  -5      930.52     1018.29    580.83 o
  17   7  -5      564.15      702.14    545.91 o
  18   7  -5       96.78       33.09    430.11 o
  19   7  -5      396.96      336.37    527.53 o
  20   7  -5      756.88      825.29    647.00 o
  21   7  -5       33.21     -248.14    498.12 o
  22   7  -5      159.20      476.06    593.70 o
   1   8  -5     4412.88     4347.03    645.16 o
   2   8  -5     3646.79     3470.27    604.72 o
   3   8  -5      496.14      297.77    330.85 o
   4   8  -5     6057.71     5484.79    683.76 o
   5   8  -5     3769.27     3352.64    635.97 o
   6   8  -5     5043.29     3597.10    663.54 o
   7   8  -5     2265.82     1762.71    527.53 o
   8   8  -5     4587.00     6429.56    852.86 o
   9   8  -5     1434.09     1157.98    496.28 o
  10   8  -5     4056.52     3268.08    698.47 o
  11   8  -5      846.48     1305.03    547.74 o
  12   8  -5     2265.88     1312.38    558.77 o
  13   8  -5      715.04      545.91    468.71 o
  14   8  -5      777.35      937.41    547.74 o
  15   8  -5       55.51      163.59    455.84 o
  16   8  -5     1071.82     1150.63    610.24 o
  17   8  -5      130.03       71.68    465.03 o
  18   8  -5       78.99      707.66    590.02 o
  19   8  -5       25.35     -235.27    454.00 o
  20   8  -5       22.36     -224.24    518.34 o
  21   8  -5       39.24      505.47    632.30 o
   1   9  -5     1695.37     1746.16    509.14 o
   2   9  -5      395.62      211.38    351.07 o
   3   9  -5     1792.51     1838.07    523.85 o
   4   9  -5       83.92      170.94    316.15 o
   5   9  -5     5706.25     6172.23    749.93 o
   6   9  -5     1130.87     1255.40    476.06 o
   7   9  -5     1464.62      770.15    426.43 o
   8   9  -5      425.72      172.78    363.94 o
   9   9  -5     2351.18     2781.00    669.06 o
  10   9  -5       61.21      167.26    374.97 o
  11   9  -5     2465.64     1683.67    619.43 o
  12   9  -5      452.88      262.84    463.19 o
  13   9  -5     1709.05     1435.53    639.65 o
  14   9  -5      181.70      170.94    477.90 o
  15   9  -5     1263.71     1249.89    617.59 o
  16   9  -5       55.82      101.09    459.52 o
  17   9  -5      271.85       16.54    545.91 o
  18   9  -5      191.86       73.52    483.41 o
  19   9  -5        4.19     -141.53    542.23 o
  20   9  -5      117.39      -91.90    534.88 o
   1  10  -5      130.39     -145.21    290.41 o
   2  10  -5     2764.18     2531.02    602.89 o
   3  10  -5     1810.54     2043.93    553.26 o
   4  10  -5     2944.08     2860.03    648.84 o
   5  10  -5     1167.19      880.43    488.93 o
   6  10  -5     1869.42     1292.16    555.10 o
   7  10  -5     5009.30     6486.54    931.90 o
   8  10  -5      686.46      586.34    474.22 o
   9  10  -5     1469.20     1470.45    593.70 o
  10  10  -5     2324.91     2317.80    672.73 o
  11  10  -5     2189.14     2207.52    663.54 o
  12  10  -5      282.59      345.56    479.74 o
  13  10  -5      547.58      571.64    518.34 o
  14  10  -5      152.38      428.27    503.63 o
  15  10  -5      334.25      527.53    542.23 o
  16  10  -5      350.47     -101.09    487.09 o
  17  10  -5       16.91      465.03    575.32 o
  18  10  -5       66.79      303.28    586.34 o
  19  10  -5       78.19      -79.04    547.74 o
   1  11  -5     3610.08     2610.06    634.13 o
   2  11  -5      269.44      485.25    400.70 o
   3  11  -5     1661.80     1477.81    531.20 o
   4  11  -5      596.64     1251.72    549.58 o
   5  11  -5     1297.48      764.64    514.66 o
   6  11  -5     1606.50     1459.43    558.77 o
   7  11  -5        6.25       22.06    397.02 o
   8  11  -5     1370.71      742.58    498.12 o
   9  11  -5       16.21      117.64    420.92 o
  10  11  -5     1754.20     1738.81    654.35 o
  11  11  -5      301.51      531.20    466.87 o
  12  11  -5     1064.55     1132.25    650.68 o
  13  11  -5       42.83      126.83    474.22 o
  14  11  -5      359.59      567.96    577.15 o
  15  11  -5      277.51      220.57    545.91 o
  16  11  -5      282.25      409.89    564.29 o
  17  11  -5      132.84     -148.88    485.25 o
  18  11  -5      481.46       90.07    505.47 o
   1  12  -5     1210.68      936.48    350.05 o
   2  12  -5      897.72     1018.29    520.17 o
   3  12  -5      287.90      137.86    385.99 o
   4  12  -5      215.16      -12.87    397.02 o
   5  12  -5      528.71      391.51    448.49 o
   6  12  -5     1204.91      917.20    533.04 o
   7  12  -5      644.29      253.65    455.84 o
   8  12  -5      953.39      722.36    551.42 o
   9  12  -5      349.91      621.27    533.04 o
  10  12  -5      494.73      663.54    564.29 o
  11  12  -5      482.10      240.79    514.66 o
  12  12  -5      190.65       55.14    529.36 o
  13  12  -5      613.32      852.86    577.15 o
  14  12  -5        9.04      104.77    542.23 o
  15  12  -5      410.62     -145.21    490.76 o
  16  12  -5        0.93       66.17    599.21 o
  17  12  -5      194.38      904.33    659.87 o
   1  13  -5       20.66     -239.71    239.71 o
   2  13  -5       29.64      282.89    294.74 o
   3  13  -5      467.70      -38.60    419.08 o
   4  13  -5      122.57     -193.00    402.54 o
   5  13  -5      424.56      270.20    477.90 o
   6  13  -5      443.29      382.32    454.00 o
   7  13  -5      446.46      119.47    439.30 o
   8  13  -5      172.86      347.39    529.36 o
   9  13  -5     1125.33      814.26    560.61 o
  10  13  -5      194.39      419.08    523.85 o
  11  13  -5      255.11      193.00    558.77 o
  12  13  -5      157.03     -257.33    439.30 o
  13  13  -5      313.54      310.63    525.69 o
  14  13  -5      277.99     -233.43    487.09 o
  15  13  -5      252.52       34.92    567.96 o
   1  14  -5      921.35     1169.00    422.13 o
   2  14  -5      461.73      381.16    344.41 o
   3  14  -5      474.45      -69.99    674.57 o
   4  14  -5      697.80      621.27    516.50 o
   5  14  -5      446.63       27.57    461.36 o
   6  14  -5      494.61      294.09    536.72 o
   7  14  -5      331.03      295.93    549.58 o
   8  14  -5      967.35      928.22    645.16 o
   9  14  -5       50.21      -31.25    450.33 o
  10  14  -5      416.27      277.55    509.14 o
  11  14  -5      186.57      332.69    564.29 o
  12  14  -5      258.19      812.43    604.72 o
  13  14  -5        0.42     -242.62    393.35 o
  14  14  -5      482.83      167.26    597.37 o
   1  15  -5       93.55      345.34    364.97 o
   2  15  -5       92.99       27.67    354.17 o
   3  15  -5       99.30       34.76    320.14 o
   4  15  -5       45.34      218.45    347.02 o
   5  15  -5       11.95     -312.47    422.76 o
   6  15  -5      345.98       69.85    514.66 o
   7  15  -5      143.49      106.61    490.76 o
   8  15  -5       49.07     -150.72    446.65 o
   9  15  -5       97.81       38.60    547.74 o
  10  15  -5      567.78      612.08    641.49 o
  11  15  -5      101.40      431.95    623.10 o
   1  16  -5      108.55      281.63    398.35 o
   2  16  -5      147.06      127.44    371.87 o
   3  16  -5      200.50       47.14    420.92 o
   4  16  -5        0.39     -110.01    351.91 o
   5  16  -5      151.27      461.46    410.02 o
   6  16  -5      133.00       51.47    527.53 o
   7  16  -5      487.59      577.15    610.24 o
   8  16  -5       25.55     -152.56    555.10 o
   1  17  -5       12.85     -387.08    387.08 o
   2  17  -5       40.26     -109.34    420.54 o
   2   0  -4    44214.55    42319.67    906.17 o
   4   0  -4    71250.51    72212.16   1310.54 o
   6   0  -4    51201.15    47857.77   1203.93 o
   8   0  -4    28667.44    31734.24   1108.35 o
  10   0  -4    41556.07    43326.93   1430.02 o
  12   0  -4      713.32      834.48    374.97 o
  14   0  -4    10616.77    11811.42    935.58 o
  16   0  -4      800.44      632.30    457.68 o
  18   0  -4     4353.63     3490.49    740.74 o
  20   0  -4      362.29      209.54    490.76 o
  22   0  -4       62.28       95.58    492.60 o
  24   0  -4       11.11      332.69    630.46 o
   2   1  -4       76.08      224.17    103.78 o
   3   1  -4     1270.07     1285.56    165.13 o
   4   1  -4      162.65      174.79    113.29 o
   5   1  -4    13734.28    14541.99    448.03 o
   6   1  -4     2634.93     2451.85    471.46 o
   7   1  -4     5380.68     5158.18    324.74 o
   8   1  -4     3305.09     3516.90    307.80 o
   9   1  -4    11610.92    11844.68    933.74 o
  10   1  -4      725.30      460.17    199.94 o
  11   1  -4     1623.82     1798.14    304.62 o
  12   1  -4     5880.24     5829.85    448.02 o
  13   1  -4    11768.00    10577.54    605.06 o
  14   1  -4     7086.61     7414.71    543.27 o
  15   1  -4     4398.40     5479.20    552.93 o
  16   1  -4     6560.93     6831.69    568.40 o
  17   1  -4     5132.75     5024.66    590.96 o
  18   1  -4     6341.81     7854.20    723.59 o
  19   1  -4     2655.26     3369.11    555.02 o
  20   1  -4     1539.96     1905.45    467.80 o
  21   1  -4      988.84      959.43    481.57 o
  22   1  -4     1619.23     3129.28    591.99 o
  23   1  -4     1299.03     1723.22    527.29 o
  24   1  -4      536.49      875.12    471.08 o
   2   2  -4     1310.82     1447.64    236.19 o
   3   2  -4    76338.34    75959.44   3130.23 o
   4   2  -4     1770.52     2004.79    183.95 o
   5   2  -4    27515.22    26377.79    797.72 o
   6   2  -4      363.70      260.47    138.23 o
   7   2  -4    29931.91    30068.67    713.88 o
   8   2  -4      600.44      478.16    183.63 o
   9   2  -4    13844.83    13102.48    692.95 o
  10   2  -4     7558.01     7656.65    454.00 o
  11   2  -4     6483.94     6361.45    553.26 o
  12   2  -4      459.28      199.28    215.35 o
  13   2  -4     1920.04     2049.78    354.08 o
  14   2  -4     1819.61     1933.14    369.56 o
  15   2  -4     1543.31     1746.90    380.16 o
  16   2  -4       18.52       -1.12    238.47 o
  17   2  -4      411.80      748.51    316.39 o
  18   2  -4       21.52      130.16    272.79 o
  19   2  -4       49.62      117.38    299.56 o
  20   2  -4      273.03       -7.55    290.95 o
  21   2  -4       94.06       51.67    318.84 o
  22   2  -4       97.18      134.24    333.62 o
  23   2  -4       34.27      450.21    400.08 o
  24   2  -4       16.38      160.99    399.66 o
   2   3  -4     1046.18     1192.91    288.58 o
   3   3  -4     3292.13     3458.27    170.89 o
   4   3  -4     1289.83     1426.34    221.49 o
   5   3  -4     2926.28     2898.03    225.11 o
   6   3  -4    11288.56    10842.76    828.97 o
   7   3  -4     2050.90     1941.79    245.97 o
   8   3  -4     2864.91     2417.37    372.21 o
   9   3  -4     6818.90     6870.43    897.90 o
  10   3  -4    10809.86     9824.56    505.70 o
  11   3  -4     1607.46     1597.84    294.18 o
  12   3  -4     3171.97     3694.01    434.70 o
  13   3  -4     6218.72     7182.46    515.88 o
  14   3  -4     6392.09     7296.17    549.18 o
  15   3  -4     1621.72     1930.26    394.23 o
  16   3  -4     6146.29     6349.30    585.98 o
  17   3  -4     3272.72     2746.14    466.33 o
  18   3  -4     2935.69     2418.91    475.01 o
  19   3  -4     1795.47     2307.91    476.12 o
  20   3  -4     1975.60     2271.00    495.62 o
  21   3  -4      516.53     1263.89    440.32 o
  22   3  -4     1907.18     1693.65    499.64 o
  23   3  -4      689.75     1416.44    504.14 o
  24   3  -4      486.92      709.88    451.86 o
   2   4  -4    44250.14    41882.21   1264.59 o
   3   4  -4     6579.54     6883.56    544.07 o
   4   4  -4    52424.05    53088.27    679.40 o
   5   4  -4     1643.51     1975.56    191.85 o
   6   4  -4    31441.17    31633.33    821.62 o
   7   4  -4     1221.29     1265.39    207.57 o
   8   4  -4     9250.18     9946.53    515.58 o
   9   4  -4      723.15      616.04    200.96 o
  10   4  -4    14454.42    14621.87    625.86 o
  11   4  -4     3920.26     4481.66    403.78 o
  12   4  -4      241.08      374.87    221.33 o
  13   4  -4      211.97      333.42    228.59 o
  14   4  -4     3248.25     3753.14    459.25 o
  15   4  -4      395.08      539.74    293.06 o
  16   4  -4     1245.02     1588.63    387.48 o
  17   4  -4      204.01      -33.73    258.02 o
  18   4  -4      219.92       74.76    299.55 o
  19   4  -4      158.63       99.57    333.93 o
  20   4  -4      354.40      715.66    382.04 o
  21   4  -4       88.43      152.15    361.97 o
  22   4  -4      170.74       43.40    348.40 o
  23   4  -4        5.78       -8.50    353.60 o
  24   4  -4       19.61       21.29    406.67 o
   2   5  -4      832.89     1146.95    321.66 o
   3   5  -4      817.66      917.20    301.44 o
   4   5  -4     1094.62     1421.20    149.94 o
   5   5  -4     5507.35     5566.26    267.34 o
   6   5  -4     2887.18     3121.93    248.96 o
   7   5  -4     2214.48     2615.28    262.70 o
   8   5  -4       29.08       95.80    152.99 o
   9   5  -4     9925.01    10762.35    677.33 o
  10   5  -4     5590.25     5451.08    405.30 o
  11   5  -4     3161.26     3276.57    388.59 o
  12   5  -4     2024.66     2369.26    364.41 o
  13   5  -4     8123.23     8383.37    560.86 o
  14   5  -4     1413.38     1508.55    349.88 o
  15   5  -4     8642.34     9091.01    631.74 o
  16   5  -4      621.84      949.06    341.17 o
  17   5  -4     6623.02     7637.69    621.16 o
  18   5  -4      897.08     1085.26    389.26 o
  19   5  -4     3479.54     3805.89    721.44 o
  20   5  -4      397.92      601.67    383.19 o
  21   5  -4     1410.41     1588.11    688.36 o
  22   5  -4      657.71      845.90    439.54 o
  23   5  -4      791.22      836.69    460.64 o
   2   6  -4     7189.67     7865.09    658.03 o
   3   6  -4    49707.84    50477.02   1582.58 o
   4   6  -4     4436.31     4881.80    223.45 o
   5   6  -4    23624.59    26153.16   1980.52 o
   6   6  -4     2525.65     2161.67    424.59 o
   7   6  -4    19115.34    20015.07   1997.98 o
   8   6  -4     2652.96     2842.39    538.55 o
   9   6  -4     9534.90    10142.94    495.76 o
  10   6  -4      345.87      305.26    200.15 o
  11   6  -4     4687.05     5167.37    644.24 o
  12   6  -4      560.36      457.04    283.98 o
  13   6  -4      362.30      291.12    243.56 o
  14   6  -4       52.53     -184.48    213.55 o
  15   6  -4      509.57      663.69    306.96 o
  16   6  -4       24.89      119.37    267.80 o
  17   6  -4      273.48      618.41    327.10 o
  18   6  -4      189.65      -13.91    284.63 o
  19   6  -4        6.59     -291.27    291.27 o
  20   6  -4       26.19     -115.37    320.90 o
  21   6  -4       99.37      112.49    355.33 o
  22   6  -4        7.45       29.14    353.80 o
  23   6  -4       29.50      233.93    416.48 o
   2   7  -4     1869.06     1292.16    393.35 o
   3   7  -4      970.50      935.58    354.75 o
   4   7  -4      137.72      222.41    259.17 o
   5   7  -4      599.03      711.64    183.81 o
   6   7  -4     3839.41     4431.36    304.29 o
   7   7  -4       11.14     -127.45    157.15 o
   8   7  -4     1928.21     2040.93    290.72 o
   9   7  -4     1788.40     2509.63    667.22 o
  10   7  -4     7733.44     7933.97    493.33 o
  11   7  -4      343.58      334.88    232.50 o
  12   7  -4     6057.80     6943.90    497.92 o
  13   7  -4     2624.74     2967.36    426.16 o
  14   7  -4     5995.93     6725.28   1475.97 o
  15   7  -4      420.71      563.97    301.44 o
  16   7  -4     5399.54     5727.28   1083.54 o
  17   7  -4      709.95      715.78    349.86 o
  18   7  -4     2490.98     3021.32    534.63 o
  19   7  -4      613.72      620.59    362.44 o
  20   7  -4      903.87      951.56    409.25 o
  21   7  -4      140.16      189.32    547.74 o
  22   7  -4      966.36      895.14    665.38 o
   1   8  -4    23818.48    25111.68   1231.51 o
   2   8  -4    62027.93    64874.60   1950.19 o
   3   8  -4    13666.06    14404.94    979.69 o
   4   8  -4    21776.85    21301.37   1183.72 o
   5   8  -4     3919.67     4033.48    289.45 o
   6   8  -4    13716.78    13985.38    776.58 o
   7   8  -4     2889.65     3040.16    303.15 o
   8   8  -4     7270.31     7737.25    436.44 o
   9   8  -4     1615.34     1589.75    352.91 o
  10   8  -4     5827.36     6573.02    470.95 o
  11   8  -4     1265.21     1785.09    332.10 o
  12   8  -4      640.43      544.77    272.44 o
  13   8  -4       89.83      150.48    251.76 o
  14   8  -4     1219.95     1095.49    556.93 o
  15   8  -4      344.35       23.89    380.48 o
  16   8  -4      103.65      466.87    510.98 o
  17   8  -4       23.30        3.68    459.52 o
  18   8  -4      659.26      202.19    439.30 o
  19   8  -4       37.36      -55.14    534.88 o
  20   8  -4        9.08       29.41    507.31 o
  21   8  -4        5.20      -31.25    555.10 o
  22   8  -4       37.36     -154.40    610.24 o
   1   9  -4      511.76      395.18    340.04 o
   2   9  -4      813.43      825.29    397.02 o
   3   9  -4      598.52      207.70    316.15 o
   4   9  -4      602.19      885.95    413.57 o
   5   9  -4     2216.40     2056.80    529.36 o
   6   9  -4     1054.92      790.37    439.30 o
   7   9  -4      608.27     1060.57    466.87 o
   8   9  -4      201.80      823.45    461.36 o
   9   9  -4     5371.21     3203.75    674.57 o
  10   9  -4      669.74      654.35    441.14 o
  11   9  -4     2739.42     1942.84    615.75 o
  12   9  -4      256.01       73.52    389.67 o
  13   9  -4     3992.83     3815.83    786.69 o
  14   9  -4      362.73      404.37    476.06 o
  15   9  -4     2833.27     3826.86    880.43 o
  16   9  -4      948.70      367.61    501.79 o
  17   9  -4     1338.13     1510.89    720.52 o
  18   9  -4      393.34       -3.68    450.33 o
  19   9  -4     1455.43     1441.05    740.74 o
  20   9  -4        6.26     -266.52    487.09 o
  21   9  -4     1078.45     1271.94    724.20 o
   0  10  -4     9486.07    10519.26    906.17 o
   1  10  -4     8080.59     8491.87    801.40 o
   2  10  -4     7689.83     6949.73    764.64 o
   3  10  -4    10460.16     9686.62    887.79 o
   4  10  -4     2787.63     1834.39    540.39 o
   5  10  -4     5036.07     4457.31    742.58 o
   6  10  -4     5243.34     4648.47    773.83 o
   7  10  -4     6717.15     6977.31    803.24 o
   8  10  -4     1930.16     1812.33    580.83 o
   9  10  -4     1751.95     1159.82    534.88 o
  10  10  -4      318.13      851.03    485.25 o
  11  10  -4     1983.84     1896.89    637.81 o
  12  10  -4      687.65      551.42    461.36 o
  13  10  -4      291.94      284.90    459.52 o
  14  10  -4      617.26      227.92    487.09 o
  15  10  -4      157.25      246.30    516.50 o
  16  10  -4       78.96        5.51    494.44 o
  17  10  -4       57.28     -255.49    479.74 o
  18  10  -4       35.94       47.79    542.23 o
  19  10  -4      113.91     -389.67    476.06 o
  20  10  -4      120.99      286.74    606.56 o
   0  11  -4      145.93      305.12    363.94 o
   1  11  -4      538.51      773.83    411.73 o
   2  11  -4      388.69      580.83    397.02 o
   3  11  -4      422.46      755.45    455.84 o
   4  11  -4        2.24        5.51    338.20 o
   5  11  -4     1485.79     1657.94    525.69 o
   6  11  -4     1070.42      836.32    477.90 o
   7  11  -4      722.48       62.49    360.26 o
   8  11  -4      440.19      349.23    450.33 o
   9  11  -4      932.80      454.00    472.38 o
  10  11  -4     1759.95     1268.27    599.21 o
  11  11  -4       29.18     -187.48    384.16 o
  12  11  -4     1096.00     2047.61    711.33 o
  13  11  -4      228.02     -113.96    420.92 o
  14  11  -4     1889.16     2485.07    777.50 o
  15  11  -4      225.35      251.82    525.69 o
  16  11  -4     2443.75     2220.39    760.96 o
  17  11  -4       85.37      176.45    533.04 o
  18  11  -4     1731.94     2532.86    889.62 o
  19  11  -4      125.40     -352.91    465.03 o
   0  12  -4     3632.20     2672.55    641.49 o
   1  12  -4     3850.94     3898.71    817.02 o
   2  12  -4      450.34      288.58    415.40 o
   3  12  -4     1383.91      470.55    479.74 o
   4  12  -4     3621.47     4448.12    803.24 o
   5  12  -4     2917.72     3062.22    720.52 o
   6  12  -4     3147.85     3251.54    740.74 o
   7  12  -4     1221.94      760.96    510.98 o
   8  12  -4      887.44     1058.73    558.77 o
   9  12  -4      349.00      134.18    380.48 o
  10  12  -4     1069.19     1604.63    669.06 o
  11  12  -4       82.96       75.36    435.62 o
  12  12  -4      269.71     -275.71    409.89 o
  13  12  -4       59.89      137.86    516.50 o
  14  12  -4      328.49      137.86    534.88 o
  15  12  -4      216.83       69.85    529.36 o
  16  12  -4       80.99      628.62    602.89 o
  17  12  -4       30.27      253.65    566.12 o
   0  13  -4       23.51       64.33    338.20 o
   1  13  -4       29.01     -238.09    238.09 o
   2  13  -4       39.62       90.52    278.32 o
   3  13  -4      118.27        0.00    369.45 o
   4  13  -4      465.56      586.34    466.87 o
   5  13  -4      300.98      314.31    454.00 o
   6  13  -4      108.65       86.39    442.97 o
   7  13  -4      496.83      814.26    564.29 o
   8  13  -4      347.14      575.32    492.60 o
   9  13  -4      741.51      505.47    523.85 o
  10  13  -4       86.70      -53.30    446.65 o
  11  13  -4      110.79      273.87    527.53 o
  12  13  -4      235.93      632.30    597.37 o
  13  13  -4     1004.98     2273.69    808.75 o
  14  13  -4       30.67      -93.74    498.12 o
  15  13  -4      897.07     1900.56    795.88 o
  16  13  -4      144.11      119.47    547.74 o
   0  14  -4     4121.20     3394.91    764.64 o
   1  14  -4     3086.54     3365.75    783.94 o
   2  14  -4     2103.71     2013.05    461.38 o
   3  14  -4     2502.18     2230.17    489.97 o
   4  14  -4     1637.54     1452.07    606.56 o
   5  14  -4     1504.88     1389.58    619.43 o
   6  14  -4     1002.87      632.30    512.82 o
   7  14  -4      758.77      779.34    562.45 o
   8  14  -4      437.40      229.76    512.82 o
   9  14  -4      116.71      242.62    490.76 o
  10  14  -4      568.56      665.38    544.07 o
  11  14  -4      424.52      297.77    527.53 o
  12  14  -4      487.71       91.90    540.39 o
  13  14  -4      183.92       75.36    488.93 o
  14  14  -4      138.84     -494.44    531.20 o
   0  15  -4       94.38     -341.88    428.27 o
   1  15  -4       20.00     -228.80    303.46 o
   2  15  -4       73.49       70.12    326.97 o
   3  15  -4       87.60       60.74    310.82 o
   4  15  -4       44.40      -10.14    340.04 o
   5  15  -4      152.22     -251.82    452.16 o
   6  15  -4      269.55      -64.33    477.90 o
   7  15  -4       62.35      505.47    525.69 o
   8  15  -4      156.28      520.17    531.20 o
   9  15  -4       76.84      -38.60    485.25 o
  10  15  -4      279.96      -27.57    483.41 o
  11  15  -4      140.74      409.89    536.72 o
  12  15  -4      545.75       77.20    510.98 o
   0  16  -4     2129.18     1907.91    731.55 o
   1  16  -4     2430.16     1886.99    872.16 o
   2  16  -4     1208.49      806.24    428.90 o
   3  16  -4     1249.63      757.24    428.25 o
   4  16  -4      410.00      273.79    368.44 o
   5  16  -4      653.51      556.16    426.46 o
   6  16  -4      228.39      -77.20    520.17 o
   7  16  -4      834.66      426.43    531.20 o
   8  16  -4       54.43       -3.68    547.74 o
   9  16  -4      513.25      -80.87    529.36 o
   0  17  -4       13.81     -398.86    531.20 o
   1  17  -4       33.79      -73.50    385.59 o
   2  17  -4       29.57      107.36    389.91 o
   3  17  -4       21.19       47.74    400.83 o
   4  17  -4        3.55     -270.88    382.99 o
   2   0  -3    43533.54    50002.80    887.79 o
   4   0  -3    23171.49    22262.68    689.28 o
   6   0  -3    31067.65    29210.57    917.20 o
   8   0  -3    32770.69    32451.09   1099.16 o
  10   0  -3    28626.53    29953.15   1183.72 o
  12   0  -3    14090.24    14388.39    922.71 o
  14   0  -3     2113.08     2036.58    518.34 o
  16   0  -3     4095.83     3766.20    718.68 o
  18   0  -3      544.51      819.78    485.25 o
  20   0  -3      231.90        5.51    422.76 o
  22   0  -3      189.92      -62.49    468.71 o
  24   0  -3       32.23      108.45    547.74 o
   2   1  -3     1102.94     1512.48    135.41 o
   3   1  -3      372.54      207.63    138.77 o
   4   1  -3    11022.40    11559.59    353.84 o
   5   1  -3    16972.38    17856.19   1469.53 o
   6   1  -3     4921.90     4739.02    290.43 o
   7   1  -3     9023.32     8344.01    385.09 o
   8   1  -3    15829.35    15369.97   1588.09 o
   9   1  -3     8791.56     8834.39    449.18 o
  10   1  -3    10532.25    11057.71    526.45 o
  11   1  -3     3465.91     3389.97    373.50 o
  12   1  -3     2632.37     2381.29    363.94 o
  13   1  -3     2906.79     3051.03    402.51 o
  14   1  -3     1329.72     1589.18    339.95 o
  15   1  -3     1926.93     2023.53    391.19 o
  16   1  -3      322.71      295.61    264.30 o
  17   1  -3      661.09      750.06    334.96 o
  18   1  -3      770.13      526.49    314.33 o
  19   1  -3      318.66       28.13    301.40 o
  20   1  -3      114.53     -155.05    289.86 o
  21   1  -3      227.91     -228.46    308.63 o
  22   1  -3      283.95      565.06    389.68 o
  23   1  -3       77.46       61.56    364.53 o
  24   1  -3        8.84     -332.19    332.19 o
  25   1  -3       93.66      415.11    447.05 o
   2   2  -3    10532.63    11256.33    544.07 o
   3   2  -3     7862.41     8879.13    269.16 o
   4   2  -3     6600.44     6472.69    271.00 o
   5   2  -3     7883.97     8320.28    332.59 o
   6   2  -3     2121.70     2508.45    227.65 o
   7   2  -3    25028.37    26306.88   1164.42 o
   8   2  -3      867.77      931.05    201.14 o
   9   2  -3    15173.07    14925.93   1026.56 o
  10   2  -3     2162.01     2150.01    307.24 o
  11   2  -3     7309.16     7396.32    468.24 o
  12   2  -3       42.72       -1.03    165.62 o
  13   2  -3     2388.91     2397.00    483.41 o
  14   2  -3      256.87      408.13    254.62 o
  15   2  -3     3103.35     3232.71    928.22 o
  16   2  -3      754.00      548.90    304.60 o
  17   2  -3      988.26      877.30    349.64 o
  18   2  -3      952.07      922.08    376.80 o
  19   2  -3      431.32      633.65    357.70 o
  20   2  -3      121.08      209.96    328.08 o
  21   2  -3      190.76     -241.36    291.73 o
  22   2  -3       38.13       42.79    345.93 o
  23   2  -3      130.99      203.13    406.98 o
  24   2  -3       76.40      187.86    423.67 o
  25   2  -3      161.63      326.15    445.38 o
   2   3  -3     1730.65     1319.73    275.71 o
   3   3  -3       34.83       44.44    113.04 o
   4   3  -3     1911.45     2071.46    175.91 o
   5   3  -3     2287.50     2103.34    200.27 o
   6   3  -3     8609.47     7507.67    342.39 o
   7   3  -3      531.95      667.16    168.42 o
   8   3  -3     7653.92     7328.68    392.74 o
   9   3  -3     3538.13     3778.28    689.28 o
  10   3  -3     3341.52     3794.76    352.74 o
  11   3  -3     1401.04     1225.71    267.72 o
  12   3  -3     5607.67     5778.25    442.53 o
  13   3  -3     3612.86     3872.31    442.64 o
  14   3  -3      953.98      510.40    266.55 o
  15   3  -3     1485.45     1396.92    347.52 o
  16   3  -3     1184.13     1799.42    393.08 o
  17   3  -3     3812.58     4833.46    573.34 o
  18   3  -3      334.26      380.64    307.96 o
  19   3  -3      445.26      841.90    376.24 o
  20   3  -3      807.35      595.58    368.44 o
  21   3  -3      184.33      413.00    360.60 o
  22   3  -3       46.88      -23.11    339.56 o
  23   3  -3      110.95       78.23    392.51 o
  24   3  -3      374.48      700.39    455.84 o
   2   4  -3     6610.83     6892.75    503.63 o
   3   4  -3     7941.75     7762.16    560.61 o
   4   4  -3     7819.54     7894.64    282.08 o
   5   4  -3     9894.91    11162.47    373.45 o
   6   4  -3    12219.82    12627.35    573.48 o
   7   4  -3     3815.94     3614.40    780.26 o
   8   4  -3    16604.19    16605.46    575.68 o
   9   4  -3      331.93      321.13    187.05 o
  10   4  -3    15847.06    16225.03    642.12 o
  11   4  -3     1376.96     1064.34    267.09 o
  12   4  -3     4001.09     4283.35    804.15 o
  13   4  -3     1085.30     1320.98    322.30 o
  14   4  -3     1960.47     2046.65    378.11 o
  15   4  -3       43.71        2.93    238.43 o
  16   4  -3      649.24      721.05    334.53 o
  17   4  -3       93.91        2.73    264.68 o
  18   4  -3      425.07      149.29    308.71 o
  19   4  -3      183.98      135.06    303.60 o
  20   4  -3        3.97     -126.78    308.34 o
  21   4  -3      109.59      180.58    341.68 o
  22   4  -3      102.06      170.07    355.86 o
  23   4  -3       34.95      255.78    391.67 o
  24   4  -3      247.90       75.94    401.57 o
   2   5  -3     3263.73     2156.05    378.64 o
   3   5  -3      811.15      806.15    127.02 o
   4   5  -3      447.46      597.42    163.59 o
   5   5  -3     4636.12     5377.35    484.33 o
   6   5  -3     3378.12     4094.09    280.34 o
   7   5  -3     7426.34     7782.81    388.99 o
   8   5  -3     1311.28     1611.12    428.27 o
   9   5  -3     6432.47     6787.29    761.88 o
  10   5  -3      468.66      408.12    209.28 o
  11   5  -3     4964.16     4783.24    428.27 o
  12   5  -3     1151.71      862.56    324.42 o
  13   5  -3     1785.64     2167.15    373.44 o
  14   5  -3     1636.02     1343.70    396.10 o
  15   5  -3     2184.39     2943.13    615.75 o
  16   5  -3      961.74     1000.72    342.71 o
  17   5  -3     2870.56     2752.69    488.69 o
  18   5  -3      869.19      983.75    368.56 o
  19   5  -3       69.51      146.95    311.95 o
  20   5  -3       30.26      109.36    310.69 o
  21   5  -3      207.49      -69.11    319.79 o
  22   5  -3        6.27      -10.54    337.02 o
  23   5  -3      232.94      584.81    416.84 o
  24   5  -3       48.78     -120.23    370.36 o
   2   6  -3      921.23      744.42    301.44 o
   3   6  -3     4448.16     4579.08    315.23 o
   4   6  -3     1037.94     1197.25    224.24 o
   5   6  -3     3564.73     3869.09    270.89 o
   6   6  -3     3492.92     3138.61    590.02 o
   7   6  -3     4877.56     4818.29    343.18 o
   8   6  -3     1395.47     1219.42    245.38 o
   9   6  -3     2723.41     3064.10    571.64 o
  10   6  -3     1645.42     1994.19    312.80 o
  11   6  -3     5869.65     6043.45    449.80 o
  12   6  -3      298.58      227.64    211.35 o
  13   6  -3     3188.80     3572.50    493.52 o
  14   6  -3      242.50      319.14    255.26 o
  15   6  -3      976.77     1064.89    347.02 o
  16   6  -3      437.24      604.32    305.73 o
  17   6  -3        8.28      -48.65    286.74 o
  18   6  -3      111.63      -13.11    289.01 o
  19   6  -3       46.90       -3.30    300.70 o
  20   6  -3      140.67       -7.41    306.70 o
  21   6  -3      162.87      377.34    374.18 o
  22   6  -3        4.43      257.24    379.92 o
  23   6  -3       77.48      122.49    395.49 o
   1   7  -3      760.70      705.82    305.12 o
   2   7  -3     2687.01     1567.87    385.99 o
   3   7  -3      165.23      229.76    253.65 o
   4   7  -3     1141.51     1062.91    195.27 o
   5   7  -3     3958.94     3390.76    656.19 o
   6   7  -3     9889.25    10547.52    449.19 o
   7   7  -3     2608.47     3052.16    325.76 o
   8   7  -3     6376.31     6201.02    398.14 o
   9   7  -3     6613.52     7053.91    450.58 o
  10   7  -3     3072.45     3880.06    532.12 o
  11   7  -3     1311.50     1957.07    347.99 o
  12   7  -3     3743.36     4774.57    510.06 o
  13   7  -3     2131.01     2156.33    580.83 o
  14   7  -3      327.95      469.96    315.23 o
  15   7  -3      280.64      328.89    281.57 o
  16   7  -3     1544.47     1580.95    394.26 o
  17   7  -3       44.11        4.79    283.06 o
  18   7  -3     1342.16     1279.42    405.76 o
  19   7  -3      328.32       93.28    309.97 o
  20   7  -3       47.88      -89.22    323.60 o
  21   7  -3       95.93     -154.72    364.41 o
  22   7  -3       62.96     -181.32    342.38 o
  23   7  -3       11.21      203.01    465.03 o
   1   8  -3     2847.45     3102.66    510.98 o
   2   8  -3     6898.68     7146.41    667.22 o
   3   8  -3      221.25       25.73    268.36 o
   4   8  -3     3068.19     3206.75    283.19 o
   5   8  -3     4233.04     4203.47    758.20 o
   6   8  -3     2269.64     2849.52    451.25 o
   7   8  -3     1758.39     1514.72    415.40 o
   8   8  -3     4738.27     4883.78    389.95 o
   9   8  -3     2189.06     2841.65   1314.22 o
  10   8  -3     3104.93     3457.35    412.92 o
  11   8  -3     2566.60     2728.86    393.92 o
  12   8  -3     1620.11     1864.24    435.62 o
  13   8  -3      216.98      125.59    246.34 o
  14   8  -3     1571.19     2149.77    406.94 o
  15   8  -3     1392.72     1300.25    387.57 o
  16   8  -3       59.38       29.05    350.15 o
  17   8  -3      791.44      838.30    361.93 o
  18   8  -3      162.36      300.85    338.38 o
  19   8  -3      173.11      -94.80    313.10 o
  20   8  -3      162.59      244.46    556.93 o
  21   8  -3       16.09     -343.72    481.57 o
  22   8  -3       94.40     -161.75    553.26 o
   1   9  -3      240.41      266.52    272.03 o
   2   9  -3      223.26      406.21    323.50 o
   3   9  -3     1309.89     1053.21    417.24 o
   4   9  -3       67.15      349.23    332.69 o
   5   9  -3     2596.34     3023.25    338.12 o
   6   9  -3      105.60      140.65    195.51 o
   7   9  -3     4565.23     4203.04   1024.72 o
   8   9  -3     2365.29     2229.28    668.14 o
   9   9  -3     1661.51     2197.28    355.54 o
  10   9  -3     1033.96      801.76    282.34 o
  11   9  -3     5028.85     4912.25    473.79 o
  12   9  -3      829.10      832.53    310.75 o
  13   9  -3      749.62     1179.26    341.64 o
  14   9  -3      424.45      317.99    494.44 o
  15   9  -3      489.56      323.50    479.74 o
  16   9  -3      117.53      -77.20    454.00 o
  17   9  -3     1491.05     1369.36    643.32 o
  18   9  -3      156.08       16.54    499.95 o
  19   9  -3       17.80      332.69    553.26 o
  20   9  -3      150.78      222.41    582.67 o
  21   9  -3       60.80       90.07    562.45 o
   1  10  -3     2721.79     2496.10    551.42 o
   2  10  -3     2671.50     2519.99    562.45 o
   3  10  -3     1331.02     1202.10    474.22 o
   4  10  -3     4073.36     3670.62    663.54 o
   5  10  -3     1042.06      547.74    382.32 o
   6  10  -3      670.12      406.21    387.83 o
   7  10  -3     4530.07     3950.01    722.36 o
   8  10  -3      586.79      645.16    439.30 o
   9  10  -3     1545.52     1652.42    573.48 o
  10  10  -3     4021.93     4876.39    843.67 o
  11  10  -3     2708.69     3663.27    777.50 o
  12  10  -3      384.34      349.23    444.81 o
  13  10  -3       66.28      273.87    454.00 o
  14  10  -3      143.39      354.75    527.53 o
  15  10  -3      779.14     1485.16    628.62 o
  16  10  -3      690.43      529.36    566.12 o
  17  10  -3       77.93     -161.75    488.93 o
  18  10  -3      224.07       27.57    547.74 o
  19  10  -3      152.27      -36.76    496.28 o
  20  10  -3      169.04      420.92    593.70 o
   1  11  -3      361.53      527.68    258.31 o
   2  11  -3       77.24      224.24    371.29 o
   3  11  -3       14.86      362.10    398.86 o
   4  11  -3      738.05      777.50    442.97 o
   5  11  -3      220.09       82.71    338.20 o
   6  11  -3     2078.49     2032.90    588.18 o
   7  11  -3     1043.64     1532.95    566.12 o
   8  11  -3     1690.12     2202.01    602.89 o
   9  11  -3      918.74     1203.93    525.69 o
  10  11  -3     2569.01     2102.75    663.54 o
  11  11  -3      678.63     1093.65    558.77 o
  12  11  -3     1692.05     1773.74    667.22 o
  13  11  -3       98.07      264.68    492.60 o
  14  11  -3      152.32       56.98    455.84 o
  15  11  -3       35.89     -215.05    422.76 o
  16  11  -3      321.90     -238.95    472.38 o
  17  11  -3       50.69     -242.62    529.36 o
  18  11  -3       49.83      -88.23    408.05 o
  19  11  -3        1.26     -196.67    455.84 o
   1  12  -3      522.90      619.12    297.69 o
   2  12  -3     1689.15     1513.69    372.87 o
   3  12  -3      669.65      628.62    450.33 o
   4  12  -3      577.17      599.21    428.27 o
   5  12  -3      860.69      720.52    472.38 o
   6  12  -3     1902.54     1330.76    542.23 o
   7  12  -3      303.88     -147.05    352.91 o
   8  12  -3     1532.95     1308.70    553.26 o
   9  12  -3     1526.84      696.63    512.82 o
  10  12  -3      751.53      397.02    476.06 o
  11  12  -3      413.90      108.45    411.73 o
  12  12  -3      352.01     -176.45    420.92 o
  13  12  -3      292.76      119.47    446.65 o
  14  12  -3      412.72      634.13    534.88 o
  15  12  -3        9.22     -123.15    459.52 o
  16  12  -3      260.29      431.95    578.99 o
  17  12  -3      239.61      272.03    635.97 o
  18  12  -3       97.46      218.73    562.45 o
   1  13  -3      210.77      131.86    267.07 o
   2  13  -3      169.69      133.68    281.20 o
   3  13  -3       44.83     -338.20    338.20 o
   4  13  -3      220.53      211.38    393.35 o
   5  13  -3     1566.62     1555.01    578.99 o
   6  13  -3      120.92       69.85    408.05 o
   7  13  -3      621.42      538.55    481.57 o
   8  13  -3       65.62      -97.42    378.64 o
   9  13  -3      870.84      828.97    551.42 o
  10  13  -3       67.38      178.29    461.36 o
  11  13  -3      366.97      351.07    512.82 o
  12  13  -3      336.99      488.93    558.77 o
  13  13  -3      531.28     1060.57    632.30 o
  14  13  -3        2.52      281.22    527.53 o
  15  13  -3      363.04      716.85    588.18 o
  16  13  -3      232.07     -501.79    501.79 o
   1  14  -3      444.88      438.88    325.25 o
   2  14  -3      244.62      267.78    314.33 o
   3  14  -3      388.21      166.83    320.96 o
   4  14  -3      833.06     1110.19    569.80 o
   5  14  -3      688.87      529.36    466.87 o
   6  14  -3      379.60      317.99    499.95 o
   7  14  -3      767.68     1352.82    573.48 o
   8  14  -3      217.12       11.03    431.95 o
   9  14  -3      270.37      635.97    531.20 o
  10  14  -3     1049.07     1180.04    658.03 o
  11  14  -3      217.19       80.87    510.98 o
  12  14  -3      200.83       56.98    509.14 o
  13  14  -3      381.49      345.56    556.93 o
  14  14  -3       39.17      286.74    615.75 o
  15  14  -3      124.78      297.77    567.96 o
   1  15  -3       15.96     -114.26    318.36 o
   2  15  -3       17.38     -108.90    292.22 o
   3  15  -3       33.25       16.60    313.87 o
   4  15  -3      492.92      835.10    379.32 o
   5  15  -3       37.56      340.04    454.00 o
   6  15  -3      240.31      496.28    529.36 o
   7  15  -3      100.70      211.38    501.79 o
   8  15  -3      336.71      -75.36    470.55 o
   9  15  -3      115.79      566.12    584.51 o
  10  15  -3      234.72      380.48    588.18 o
  11  15  -3      645.36      454.00    531.20 o
  12  15  -3      422.69      510.98    549.58 o
   1  16  -3      171.03      186.19    373.18 o
   2  16  -3      290.71      410.47    384.73 o
   3  16  -3      259.75      389.25    369.48 o
   4  16  -3      247.02      110.26    359.35 o
   5  16  -3      649.02      819.88    432.33 o
   6  16  -3      251.61      -34.29    354.60 o
   7  16  -3      140.05        7.35    512.82 o
   8  16  -3       43.37     -174.62    567.96 o
   9  16  -3      240.28      930.06    667.22 o
  10  16  -3      158.93      249.98    601.05 o
   1  17  -3       33.40      609.17    418.36 o
   2  17  -3        0.15       88.97    385.09 o
   3  17  -3       67.42      381.13    390.65 o
   4  17  -3        4.17     -193.00    540.39 o
   5  17  -3       90.72      134.18    606.56 o
   2   0  -2    20703.12    21413.49    509.14 o
   4   0  -2    94651.95    93112.84   1336.28 o
   6   0  -2   208106.44   201397.08   2350.89 o
   8   0  -2    25433.99    24280.88    946.60 o
  10   0  -2    15795.65    14654.92    840.00 o
  12   0  -2     7476.67     7264.04    685.60 o
  14   0  -2     1662.66      981.53    424.59 o
  16   0  -2      532.04      639.65    431.95 o
  18   0  -2     1859.47     1736.97    604.72 o
  20   0  -2       46.05      -55.14    408.05 o
  22   0  -2        4.35      299.61    476.06 o
  24   0  -2      111.28      869.41    656.19 o
   2   1  -2     2545.82     2641.77    296.85 o
   3   1  -2     4902.96     4493.62    367.61 o
   4   1  -2      706.67      946.76    330.85 o
   5   1  -2      279.71      198.85    118.25 o
   6   1  -2      659.08      964.93    173.23 o
   7   1  -2     7913.88     7579.93    371.13 o
   8   1  -2     5072.41     5105.28    333.84 o
   9   1  -2     4549.21     4605.62    339.87 o
  10   1  -2     3051.90     3346.50    349.36 o
  11   1  -2     9785.75     8676.08   1103.76 o
  12   1  -2     6790.85     6496.43    459.38 o
  13   1  -2     3399.75     3191.42    404.78 o
  14   1  -2     2895.56     2481.04    389.91 o
  15   1  -2    13654.49    13058.03    716.72 o
  16   1  -2     7276.96     7291.59    580.83 o
  17   1  -2     9429.12     9488.63    671.64 o
  18   1  -2     2035.72     2025.09    439.88 o
  19   1  -2     2040.60     2267.98    478.29 o
  20   1  -2     1485.10     1096.15    403.52 o
  21   1  -2     2453.24     2354.74    529.47 o
  22   1  -2     1488.26     1780.96    512.08 o
  23   1  -2      673.37      422.06    393.50 o
  24   1  -2      289.16      886.35    456.94 o
  25   1  -2      315.07      111.13    424.23 o
   2   2  -2     5228.40     5170.48    345.56 o
   3   2  -2    25825.89    25624.75    760.04 o
   4   2  -2     9284.99     9218.72    308.59 o
   5   2  -2    88955.65    84586.39    993.11 o
   6   2  -2     7266.46     8220.91    353.82 o
   7   2  -2    19394.49    19845.09    572.08 o
   8   2  -2     1248.69     1413.64    227.05 o
   9   2  -2    21926.63    22799.11   1385.90 o
  10   2  -2     3724.20     3132.45    749.01 o
  11   2  -2     5121.40     4463.14    373.64 o
  12   2  -2      217.30      326.00    201.40 o
  13   2  -2     1365.28     1085.80    289.76 o
  14   2  -2      229.66      313.92    235.83 o
  15   2  -2     1270.00     1626.94    358.07 o
  16   2  -2      943.82     1232.35    359.04 o
  17   2  -2        7.78      149.07    283.33 o
  18   2  -2      368.87      391.43    323.99 o
  19   2  -2      271.12      437.63    329.75 o
  20   2  -2        5.10       60.30    321.00 o
  21   2  -2       26.87     -170.31    310.60 o
  22   2  -2        5.60     -291.62    310.38 o
  23   2  -2       27.54      171.59    380.73 o
  24   2  -2       48.54     -356.56    356.56 o
  25   2  -2       65.84      457.55    453.65 o
   2   3  -2     8535.02     8966.09    501.79 o
   3   3  -2     1242.32     1204.45    288.58 o
   4   3  -2     8177.75     8511.86    301.26 o
   5   3  -2     3241.44     3444.09    233.62 o
   6   3  -2     3151.24     3448.43    258.13 o
   7   3  -2     5955.45     6107.51    345.63 o
   8   3  -2     1605.61     1408.19    487.09 o
   9   3  -2     3600.88     4335.53    337.69 o
  10   3  -2    14167.54    13445.12   1581.66 o
  11   3  -2    12649.83    12630.76    594.24 o
  12   3  -2     5802.56     5822.86    437.17 o
  13   3  -2     2365.89     1913.16    337.27 o
  14   3  -2     9872.98    10504.03    625.36 o
  15   3  -2     3207.02     3626.95    472.46 o
  16   3  -2    11630.32    12097.50    720.91 o
  17   3  -2     1917.83     1910.79    436.59 o
  18   3  -2     3988.45     2943.53    499.49 o
  19   3  -2      904.83      729.01    365.37 o
  20   3  -2     1891.02     2727.24    543.90 o
  21   3  -2     1831.77     2140.55    514.79 o
  22   3  -2     2137.88     2042.09    527.52 o
  23   3  -2      408.71      897.99    434.10 o
  24   3  -2      683.21      988.76    472.89 o
  25   3  -2      177.99      454.28    440.25 o
   2   4  -2   208764.48   236405.03  19267.55 o
   3   4  -2    27164.00    32377.14   1765.46 o
   4   4  -2    38291.05    41515.19   1380.39 o
   5   4  -2     8579.86     8947.63    352.94 o
   6   4  -2    35993.65    34103.28   3051.19 o
   7   4  -2     5727.47     6763.05    363.18 o
   8   4  -2    27342.83    28475.67    746.28 o
   9   4  -2     1475.76     2585.08    384.16 o
  10   4  -2     6573.16     5774.32    783.94 o
  11   4  -2     3706.42     3851.54    845.51 o
  12   4  -2    11389.14    11923.20    609.78 o
  13   4  -2      158.39      155.98    215.56 o
  14   4  -2      122.63      238.33    241.55 o
  15   4  -2      558.93      588.11    457.68 o
  16   4  -2     1825.75     2270.75    427.58 o
  17   4  -2     1250.51     1663.96    404.18 o
  18   4  -2      456.29      360.10    327.39 o
  19   4  -2       93.53      -52.60    297.56 o
  20   4  -2      642.42      504.71    392.43 o
  21   4  -2       29.43     -239.97    301.50 o
  22   4  -2        6.44       32.75    350.15 o
  23   4  -2        4.30      -91.71    334.13 o
  24   4  -2       13.08     -109.08    383.58 o
   1   5  -2      822.90      494.44    224.24 o
   2   5  -2      603.39      687.43    134.65 o
   3   5  -2      867.66      993.28    157.07 o
   4   5  -2     1539.21     1625.12    197.00 o
   5   5  -2     1211.11     1379.42    200.50 o
   6   5  -2      863.94     1327.42    363.02 o
   7   5  -2     8634.88     8213.58    409.38 o
   8   5  -2     3349.65     3425.87    319.82 o
   9   5  -2     1724.69     1908.04    313.39 o
  10   5  -2     3456.99     3540.54    431.03 o
  11   5  -2    14253.69    14297.95    668.14 o
  12   5  -2     1870.28     1706.02    326.01 o
  13   5  -2     1732.35     2144.83    376.52 o
  14   5  -2     2462.58     2670.59    418.05 o
  15   5  -2     8130.06     8348.61    601.21 o
  16   5  -2     3616.66     3049.77    480.30 o
  17   5  -2     6922.75     7059.14    939.25 o
  18   5  -2     1240.39     1334.92    396.25 o
  19   5  -2      990.17      954.36    401.60 o
  20   5  -2      676.13      694.06    382.34 o
  21   5  -2     2919.27     3804.99    622.54 o
  22   5  -2      378.75      690.24    398.24 o
  23   5  -2      614.03      732.31    441.62 o
  24   5  -2      339.04      143.45    392.74 o
   1   6  -2    77154.28    78079.28   1711.24 o
   2   6  -2     5389.83     5899.36    298.89 o
   3   6  -2    33389.21    34224.56   2924.37 o
   4   6  -2     1274.01     1340.33    409.89 o
   5   6  -2    41002.09    41468.25   2099.99 o
   6   6  -2     3857.97     3243.88    704.90 o
   7   6  -2    13940.96    14007.42    536.30 o
   8   6  -2     1623.43     1343.17    477.90 o
   9   6  -2    13695.23    14339.42   1567.87 o
  10   6  -2      256.62      384.39    208.51 o
  11   6  -2     5698.30     5420.90    806.91 o
  12   6  -2     1338.84     1500.53    545.91 o
  13   6  -2     1781.12     1611.60    387.83 o
  14   6  -2      302.87      210.97    252.61 o
  15   6  -2       84.06       97.04    231.31 o
  16   6  -2      108.14      -94.23    251.76 o
  17   6  -2      104.39      113.22    288.58 o
  18   6  -2       60.91       -1.38    270.19 o
  19   6  -2      416.09      279.85    309.98 o
  20   6  -2       59.04     -156.11    276.79 o
  21   6  -2      232.59     -254.43    291.27 o
  22   6  -2       45.35     -146.41    353.26 o
  23   6  -2       20.78     -162.26    409.89 o
   1   7  -2       37.05       90.07    216.89 o
   2   7  -2     1031.74      724.20    295.93 o
   3   7  -2     1562.59     1568.04    224.18 o
   4   7  -2     3287.51     3272.27    356.59 o
   5   7  -2     1427.97     1532.61    235.93 o
   6   7  -2      849.99      587.99    195.63 o
   7   7  -2     2498.79     3014.44    590.94 o
   8   7  -2     5938.59     5942.78    473.30 o
   9   7  -2      287.70      129.96    187.84 o
  10   7  -2    12757.85    13441.97   1366.60 o
  11   7  -2      966.86     1225.18    298.09 o
  12   7  -2     3160.97     3675.76    445.47 o
  13   7  -2      922.40      920.19    298.31 o
  14   7  -2     5125.78     5673.42    530.14 o
  15   7  -2     1330.32     1668.99    393.33 o
  16   7  -2     6822.38     7972.70   1067.00 o
  17   7  -2     1554.79     1682.42    432.58 o
  18   7  -2     2591.83     3294.95    691.11 o
  19   7  -2      762.07      871.82    385.29 o
  20   7  -2     1878.17     2085.63    505.67 o
  21   7  -2      225.88       31.94    345.46 o
  22   7  -2     1660.45     1850.25    540.64 o
  23   7  -2       95.53      106.53    391.11 o
   0   8  -2     7038.33     7414.77    632.30 o
   1   8  -2    28538.85    26571.11   1143.28 o
   2   8  -2     8494.59     8120.58    681.92 o
   3   8  -2     1737.95     1995.70    272.05 o
   4   8  -2    17136.54    16677.00    570.82 o
   5   8  -2     1410.01     1321.29    248.39 o
   6   8  -2    15155.81    16923.52   1697.46 o
   7   8  -2     1684.33     1854.28    298.69 o
   8   8  -2     7441.28     8098.51    916.28 o
   9   8  -2      274.13      225.90    210.89 o
  10   8  -2     4377.30     4867.96    438.40 o
  11   8  -2      435.26      320.94    247.56 o
  12   8  -2     1609.46     2326.22    383.89 o
  13   8  -2      328.26      218.19    247.94 o
  14   8  -2       22.90      117.95    267.14 o
  15   8  -2      964.54     1118.89    370.74 o
  16   8  -2      121.85      216.80    279.45 o
  17   8  -2        2.11      -73.65    291.27 o
  18   8  -2      572.58      392.59    363.23 o
  19   8  -2       40.66     -169.84    305.17 o
  20   8  -2       75.48      604.91    396.98 o
  21   8  -2       76.32      316.56    379.28 o
  22   8  -2        5.83     -170.89    393.81 o
   0   9  -2     1837.62     1650.58    424.59 o
   1   9  -2      193.18     -176.45    222.41 o
   2   9  -2      974.79     1150.63    391.51 o
   3   9  -2      522.76      119.47    303.28 o
   4   9  -2      787.99      831.44    230.44 o
   5   9  -2      372.00      298.70    194.32 o
   6   9  -2      198.15      205.98    189.85 o
   7   9  -2      671.55      485.82    228.45 o
   8   9  -2       57.82      -94.03    178.40 o
   9   9  -2     2561.84     2695.25    382.05 o
  10   9  -2      122.50      -65.76    280.31 o
  11   9  -2     4408.33     4811.74    476.36 o
  12   9  -2     1415.86     1755.52    365.59 o
  13   9  -2     1623.17     1635.14    613.00 o
  14   9  -2      885.95     1254.09    384.16 o
  15   9  -2     6142.13     6722.02    797.72 o
  16   9  -2      373.75      578.75    338.58 o
  17   9  -2     3375.07     4058.46   1074.35 o
  18   9  -2      573.81      744.55    379.36 o
  19   9  -2     1280.90      976.01    635.97 o
  20   9  -2      285.08     -437.46    437.46 o
  21   9  -2     1818.06     1233.34    729.71 o
   0  10  -2    19255.47    18283.26   1060.57 o
   1  10  -2    15995.19    16621.32    719.19 o
   2  10  -2     3988.90     2900.47    560.61 o
   3  10  -2     8780.52     9194.01    806.91 o
   4  10  -2     1550.69     1183.72    428.27 o
   5  10  -2    14302.57    15153.04    633.67 o
   6  10  -2     7834.21     8249.73    640.57 o
   7  10  -2     2394.25     2572.20    817.94 o
   8  10  -2      361.83      415.40    249.66 o
   9  10  -2     2770.13     3318.66    424.74 o
  10  10  -2      361.32      221.78    266.29 o
  11  10  -2      219.37      134.98    268.28 o
  12  10  -2     1242.60     1357.53    362.37 o
  13  10  -2      804.08      385.99    463.19 o
  14  10  -2      317.31      266.52    461.36 o
  15  10  -2        9.85     -181.97    468.71 o
  16  10  -2      243.60      279.39    536.72 o
  17  10  -2      204.75      533.04    534.88 o
  18  10  -2       54.60      374.97    549.58 o
  19  10  -2       65.07      150.72    582.67 o
  20  10  -2        3.40       88.23    599.21 o
   0  11  -2      496.56      540.39    352.91 o
   1  11  -2       12.88      130.33    235.20 o
   2  11  -2      199.79      -86.39    301.44 o
   3  11  -2        5.09     -224.24    259.17 o
   4  11  -2      844.56      397.02    362.10 o
   5  11  -2        4.11      -49.84    222.44 o
   6  11  -2      298.84      431.95    391.51 o
   7  11  -2      421.22      540.39    413.57 o
   8  11  -2      380.45      305.12    402.54 o
   9  11  -2       44.15     -141.53    321.66 o
  10  11  -2     2182.34     1562.36    582.67 o
  11  11  -2     1128.95     1047.70    542.23 o
  12  11  -2     1177.50      538.55    461.36 o
  13  11  -2      368.39     -257.33    413.57 o
  14  11  -2     2932.55     3181.70    773.83 o
  15  11  -2      542.01      900.65    580.83 o
  16  11  -2     2750.95     3547.47    887.79 o
  17  11  -2       39.66      288.58    567.96 o
  18  11  -2     1081.70      713.17    643.32 o
  19  11  -2       64.16     -185.64    512.82 o
   0  12  -2     8800.93     9041.46    860.22 o
   1  12  -2     8776.25     9170.04    630.46 o
   2  12  -2    13935.26    14333.97    751.58 o
   3  12  -2     1127.03      898.82    446.65 o
   4  12  -2     4925.45     5745.80    834.48 o
   5  12  -2     4853.83     4889.26    821.62 o
   6  12  -2     1900.07     2332.51    621.27 o
   7  12  -2     2433.69     1584.41    562.45 o
   8  12  -2     2055.09     1792.12    606.56 o
   9  12  -2      710.82      474.22    474.22 o
  10  12  -2      170.26      132.34    444.81 o
  11  12  -2     1571.79     1137.76    578.99 o
  12  12  -2      769.06      996.23    564.29 o
  13  12  -2       11.09     -238.95    435.62 o
  14  12  -2       39.92       33.09    481.57 o
  15  12  -2      140.35      176.45    516.50 o
  16  12  -2      408.96       22.06    483.41 o
  17  12  -2        2.72       79.04    527.53 o
  18  12  -2       89.93      448.49    578.99 o
   0  13  -2      682.66      580.83    439.30 o
   1  13  -2       22.88       -0.02    252.45 o
   2  13  -2      527.14      363.94    283.34 o
   3  13  -2      130.00      -48.33    384.16 o
   4  13  -2       26.62      113.96    376.80 o
   5  13  -2       46.59       49.63    373.13 o
   6  13  -2       61.66      362.10    431.95 o
   7  13  -2     1449.21     1950.19    626.78 o
   8  13  -2        4.80      308.80    472.38 o
   9  13  -2      850.10      200.35    465.03 o
  10  13  -2       20.87       53.30    461.36 o
  11  13  -2     2092.74     2064.15    689.28 o
  12  13  -2        1.32       16.54    441.14 o
  13  13  -2      963.83      827.13    584.51 o
  14  13  -2      104.13      433.78    510.98 o
  15  13  -2     1760.09     1575.22    705.82 o
  16  13  -2      201.95      -93.74    507.31 o
  17  13  -2     1171.75     1279.30    709.49 o
   0  14  -2     4227.09     4407.69    797.72 o
   1  14  -2     1015.98      872.58    357.43 o
   2  14  -2     1239.41     1416.92    386.30 o
   3  14  -2     3015.67     3021.34    489.25 o
   4  14  -2      739.07      496.39    339.46 o
   5  14  -2      758.36     1047.70    560.61 o
   6  14  -2     2849.79     3815.83    808.75 o
   7  14  -2      696.21      593.70    509.14 o
   8  14  -2      485.44      411.73    496.28 o
   9  14  -2     1738.93     1389.58    628.62 o
  10  14  -2      309.46      176.45    477.90 o
  11  14  -2      145.54      194.84    474.22 o
  12  14  -2      247.83     -132.34    465.03 o
  13  14  -2       91.77      681.92    590.02 o
  14  14  -2       88.13      652.51    564.29 o
  15  14  -2       83.27      246.30    608.40 o
   0  15  -2       70.44      240.79    488.93 o
   1  15  -2        6.20      -41.36    310.82 o
   2  15  -2       26.27     -204.16    292.30 o
   3  15  -2       33.70       38.76    305.62 o
   4  15  -2       34.59      -21.97    323.57 o
   5  15  -2      281.74      211.76    330.09 o
   6  15  -2      111.76      292.25    483.41 o
   7  15  -2      106.63     -433.78    442.97 o
   8  15  -2      467.29      435.62    534.88 o
   9  15  -2      272.75      -69.85    474.22 o
  10  15  -2      646.06     -181.97    479.74 o
  11  15  -2       14.17      119.47    549.58 o
  12  15  -2      396.24      288.58    553.26 o
  13  15  -2       95.19      288.58    582.67 o
   0  16  -2       40.25      191.16    512.82 o
   1  16  -2     1431.24     1882.48    477.58 o
   2  16  -2     1348.65     1722.39    457.48 o
   3  16  -2      798.39      750.33    389.89 o
   4  16  -2      712.85      902.85    407.49 o
   5  16  -2      924.16      707.66    602.89 o
   6  16  -2      416.24      468.71    520.17 o
   7  16  -2      446.05      148.88    499.95 o
   8  16  -2      872.16      150.72    553.26 o
   9  16  -2       98.11      -91.90    503.63 o
  10  16  -2      101.90     -351.07    533.04 o
   2  17  -2        0.65     -112.12    542.23 o
   3  17  -2       44.65      716.85    624.94 o
   4  17  -2       68.53      -64.33    544.07 o
   5  17  -2       46.08     -292.25    520.17 o
   6  17  -2       49.58      411.73    578.99 o
   2   0  -1     7144.68     8495.55    290.41 o
   4   0  -1   218808.73   189142.69   1906.08 o
   6   0  -1    33403.47    33541.06    946.60 o
   8   0  -1    30254.34    30155.34   1049.54 o
  10   0  -1    33740.63    34226.66   1257.24 o
  12   0  -1      883.69     1187.39    387.83 o
  14   0  -1     3523.30     3606.29    626.78 o
  16   0  -1     4793.73     5863.44    843.67 o
  18   0  -1      975.52      909.84    509.14 o
  20   0  -1      638.68     1064.24    533.04 o
  22   0  -1       80.17     -183.81    483.41 o
  24   0  -1      192.87      740.74    630.46 o
   1   1  -1     1695.12     1839.91    145.21 o
   2   1  -1     1104.72      863.21    183.81 o
   3   1  -1    17548.21    17690.58    355.00 o
   4   1  -1    10693.78     9836.00    464.11 o
   5   1  -1    13924.16    14548.25    413.98 o
   6   1  -1     9402.56     9740.11    399.78 o
   7   1  -1    14803.75    13815.89    480.85 o
   8   1  -1     5823.60     5652.47    348.32 o
   9   1  -1     5085.61     4503.03    332.95 o
  10   1  -1     3132.15     3314.31    770.15 o
  11   1  -1    17203.68    15379.93    687.44 o
  12   1  -1     4675.13     4681.48    419.19 o
  13   1  -1      592.79      492.84    237.73 o
  14   1  -1     1044.86      863.91    282.07 o
  15   1  -1     1004.76     1142.34    341.88 o
  16   1  -1     1396.76     1515.94    362.72 o
  17   1  -1     1795.37     1901.66    419.59 o
  18   1  -1     1783.17     1630.37    426.27 o
  19   1  -1      527.19      226.99    314.45 o
  20   1  -1      415.29      449.44    351.04 o
  21   1  -1      324.38      433.96    349.06 o
  22   1  -1       76.60      184.08    369.72 o
  23   1  -1        2.45      -93.88    354.83 o
  24   1  -1      168.60       26.99    388.59 o
  25   1  -1      246.80      631.75    879.52 o
   1   2  -1     7301.40     7264.04    341.88 o
   2   2  -1      384.37      248.88     73.65 o
   3   2  -1     3040.04     4093.39    281.22 o
   4   2  -1     4519.94     4956.99    315.23 o
   5   2  -1    28693.65    30535.90    603.46 o
   6   2  -1     4969.97     4767.51    286.72 o
   7   2  -1     4805.34     4934.44    312.83 o
   8   2  -1      366.72      647.42    189.74 o
   9   2  -1    38291.14    38726.38    899.19 o
  10   2  -1      103.03       36.83    157.15 o
  11   2  -1     5295.25     4292.45    386.91 o
  12   2  -1      113.57      204.19    194.30 o
  13   2  -1     4806.32     4517.60    595.53 o
  14   2  -1       43.38     -124.38    174.94 o
  15   2  -1     1624.68     1396.79    346.33 o
  16   2  -1      606.03      548.41    295.32 o
  17   2  -1     1438.45     1198.19    374.07 o
  18   2  -1      528.46      788.34    341.76 o
  19   2  -1      477.16      273.13    323.43 o
  20   2  -1       38.55       69.59    330.00 o
  21   2  -1      107.50      454.01    367.02 o
  22   2  -1        1.25      -74.28    455.84 o
  23   2  -1      118.16      246.99    394.59 o
  24   2  -1       13.58     -105.17    370.17 o
  25   2  -1      135.95       15.03    384.69 o
   1   3  -1    12189.37    13248.50   1073.43 o
   2   3  -1     2026.01     1806.55    147.87 o
   3   3  -1     3115.89     3205.68    189.90 o
   4   3  -1     3590.06     3098.82    214.18 o
   5   3  -1     4981.15     4826.07    271.40 o
   6   3  -1    16768.17    16132.04    740.74 o
   7   3  -1    13458.92    13309.24   1313.30 o
   8   3  -1     6621.35     6843.18    381.45 o
   9   3  -1      987.62      995.25    264.68 o
  10   3  -1    16690.04    17298.88   1557.76 o
  11   3  -1     7631.04     7441.95    471.32 o
  12   3  -1     7309.60     8112.92    512.09 o
  13   3  -1      433.45      331.18    218.21 o
  14   3  -1      150.58      260.20    230.30 o
  15   3  -1      196.88      316.39    257.87 o
  16   3  -1      780.11     1027.48    348.32 o
  17   3  -1      149.11      235.01    281.57 o
  18   3  -1     1424.22     1430.77    410.49 o
  19   3  -1       11.18      -43.30    276.08 o
  20   3  -1      310.32      622.17    370.74 o
  21   3  -1       92.72     -216.18    296.98 o
  22   3  -1       80.17      308.95    366.38 o
  23   3  -1       37.11      -99.73    333.75 o
  24   3  -1       38.16      -37.68    384.69 o
  25   3  -1      134.32      234.58    423.67 o
   1   4  -1    47627.36    48521.49   2054.04 o
   2   4  -1    26469.12    29221.17   1406.12 o
   3   4  -1    10383.09     9982.15    336.60 o
   4   4  -1    15447.63    15039.32    430.10 o
   5   4  -1     6497.45     7412.96    332.10 o
   6   4  -1    15294.79    15332.28    501.87 o
   7   4  -1      302.51      228.22    148.38 o
   8   4  -1    10632.10    11102.91    936.50 o
   9   4  -1      761.51      483.75    195.61 o
  10   4  -1    10702.65    11575.17    552.57 o
  11   4  -1     2221.06     2075.88    562.45 o
  12   4  -1     4798.63     4836.37    415.84 o
  13   4  -1      231.88      352.13    239.93 o
  14   4  -1      165.71      465.39    251.89 o
  15   4  -1      618.40      493.99    281.20 o
  16   4  -1     3978.97     3998.93    522.55 o
  17   4  -1     1441.26     1470.63    398.60 o
  18   4  -1      713.77     1071.67    382.30 o
  19   4  -1       82.86        0.74    287.88 o
  20   4  -1      283.58      254.95    326.26 o
  21   4  -1      145.07       -2.32    289.12 o
  22   4  -1      174.07      307.31    445.73 o
  23   4  -1       56.87     -114.04    375.18 o
  24   4  -1      136.35      464.14    414.25 o
   1   5  -1     8289.17     8350.00    850.11 o
   2   5  -1      264.05      161.93    119.54 o
   3   5  -1    10823.02    11467.95    387.75 o
   4   5  -1     2234.70     2437.84    498.12 o
   5   5  -1     5845.71     6157.59    329.85 o
   6   5  -1     4251.32     4635.66    314.34 o
   7   5  -1    14030.08    14075.42    531.75 o
   8   5  -1     1950.66     1662.44    611.16 o
   9   5  -1     1500.66     1701.15    397.02 o
  10   5  -1     2312.60     2766.01    350.27 o
  11   5  -1    11089.45    10343.53    562.84 o
  12   5  -1     1546.83     1819.06    936.50 o
  13   5  -1     1708.98     1792.52    356.26 o
  14   5  -1       65.21        7.83    288.58 o
  15   5  -1        0.47      -68.59    217.04 o
  16   5  -1     1438.56     1543.66    396.94 o
  17   5  -1     1826.41     2223.75    455.71 o
  18   5  -1     1340.65     1172.89    401.57 o
  19   5  -1      180.35      -46.52    290.38 o
  20   5  -1      345.54      142.52    370.37 o
  21   5  -1      687.46      304.71    349.30 o
  22   5  -1        3.26       33.42    343.53 o
  23   5  -1       33.85       92.61    364.36 o
  24   5  -1       96.12       65.48    370.17 o
   1   6  -1     3439.36     3499.68    393.35 o
   2   6  -1      186.03      160.30    134.61 o
   3   6  -1      905.58      736.26    219.65 o
   4   6  -1       64.19       32.08    126.40 o
   5   6  -1    19804.38    20835.50   2324.24 o
   6   6  -1     6329.91     5988.99    364.79 o
   7   6  -1     1558.92     2038.11    277.23 o
   8   6  -1     1024.52     1035.29    240.05 o
   9   6  -1    11833.35    11688.31   1648.75 o
  10   6  -1     1748.55     1791.48    311.48 o
  11   6  -1     5030.40     4849.13    696.63 o
  12   6  -1      267.50      352.31    233.93 o
  13   6  -1     2635.39     2671.19    405.48 o
  14   6  -1        5.81      -18.21    234.72 o
  15   6  -1     1458.18     1868.30    410.81 o
  16   6  -1      928.39     1196.81    374.31 o
  17   6  -1     2466.16     2903.30   1021.97 o
  18   6  -1      143.54      294.51    315.77 o
  19   6  -1      340.77      254.88    337.29 o
  20   6  -1       68.48     -253.72    298.43 o
  21   6  -1       75.11      122.34    364.18 o
  22   6  -1        6.92     -196.52    315.82 o
  23   6  -1      248.31     -124.82    363.01 o
   1   7  -1     3624.59     4301.08    452.16 o
   2   7  -1      580.32      560.76    174.88 o
   3   7  -1     6999.74     7515.83    560.61 o
   4   7  -1     1755.06     1938.00    445.73 o
   5   7  -1     2925.49     2901.96    551.42 o
   6   7  -1     7929.19     8785.45    669.98 o
   7   7  -1      822.52      697.60    219.09 o
   8   7  -1     2413.97     2789.90    588.18 o
   9   7  -1     2190.40     2734.47    355.92 o
  10   7  -1     3880.60     4531.63    448.60 o
  11   7  -1     2255.78     3050.72    403.36 o
  12   7  -1     5462.74     5671.76    970.50 o
  13   7  -1      110.67       -6.00    218.50 o
  14   7  -1      202.81      193.03    268.10 o
  15   7  -1     1177.31      960.35    405.29 o
  16   7  -1      129.05      313.93    300.12 o
  17   7  -1       37.38      273.03    305.36 o
  18   7  -1      574.98      631.35    358.15 o
  19   7  -1      122.09      160.48    319.03 o
  20   7  -1     1074.68      928.91    414.82 o
  21   7  -1        3.68     -221.35    298.80 o
  22   7  -1       13.25      494.54    396.42 o
  23   7  -1       15.64      303.95    389.59 o
   1   8  -1     1475.22     1865.64    400.70 o
   2   8  -1     1130.79     1102.84    347.39 o
   3   8  -1      163.74      138.99    155.96 o
   4   8  -1     4307.19     4583.52    341.79 o
   5   8  -1     4541.62     4742.47    364.00 o
   6   8  -1     4060.38     4424.84    367.38 o
   7   8  -1      778.37      909.76    238.32 o
   8   8  -1     4021.36     3674.11    517.42 o
   9   8  -1      629.86      605.08    245.55 o
  10   8  -1     2705.81     2765.99    382.89 o
  11   8  -1     3111.45     2815.26    542.23 o
  12   8  -1     1673.33     1834.95    422.76 o
  13   8  -1      181.87      449.71    288.22 o
  14   8  -1      629.60      485.80    288.82 o
  15   8  -1      157.22       76.31    282.18 o
  16   8  -1      312.87      477.26    336.54 o
  17   8  -1      270.13        1.04    288.36 o
  18   8  -1      112.63       87.40    306.01 o
  19   8  -1      234.07       72.57    333.33 o
  20   8  -1       35.62     -106.93    311.11 o
  21   8  -1        6.39      194.79    377.46 o
  22   8  -1      253.18      339.99    529.36 o
   1   9  -1      104.76       86.39    266.52 o
   2   9  -1      417.01      314.31    279.39 o
   3   9  -1      380.98      295.77    183.19 o
   4   9  -1      841.93      787.84    235.83 o
   5   9  -1     2356.52     2156.19    313.13 o
   6   9  -1      173.48      394.06    208.02 o
   7   9  -1     3933.34     3458.45    386.79 o
   8   9  -1      293.88      278.66    224.54 o
   9   9  -1     1781.62     2202.09    359.95 o
  10   9  -1      507.09      548.98    272.17 o
  11   9  -1     4078.96     3928.52    937.41 o
  12   9  -1       20.09     -198.51    198.51 o
  13   9  -1      169.96      202.64    274.26 o
  14   9  -1      960.61      964.77    353.29 o
  15   9  -1      237.70      334.14    279.75 o
  16   9  -1      643.64      789.95    370.82 o
  17   9  -1      145.91      187.06    395.18 o
  18   9  -1      721.40      798.98    381.93 o
  19   9  -1       94.62       89.92    352.65 o
  20   9  -1      353.40      142.78    341.94 o
  21   9  -1      190.26     -199.95    371.10 o
   1  10  -1       78.56      -56.18    176.75 o
   2  10  -1     1665.75     1694.70    463.19 o
   3  10  -1      634.51       47.79    295.93 o
   4  10  -1     4155.50     4836.02    413.87 o
   5  10  -1     2304.73     2944.90    374.23 o
   6  10  -1     1183.75     1431.50    294.74 o
   7  10  -1      121.65      289.16    223.63 o
   8  10  -1      276.42      -58.67    209.23 o
   9  10  -1     1962.29     2180.38    452.16 o
  10  10  -1     3679.83     3337.62    448.02 o
  11  10  -1     1063.21     1257.98    346.99 o
  12  10  -1      312.45      333.41    278.71 o
  13  10  -1     1678.97     2027.93    435.35 o
  14  10  -1       82.69        9.93    259.17 o
  15  10  -1      140.81      292.37    321.95 o
  16  10  -1      885.84      987.56    386.53 o
  17  10  -1      966.42     1020.59    404.18 o
  18  10  -1      281.61      127.82    342.76 o
  19  10  -1      289.16      832.64    632.30 o
  20  10  -1      151.81      316.15    588.18 o
  21  10  -1      139.16      933.74    678.25 o
   1  11  -1       47.93       84.52    210.53 o
   2  11  -1      373.04      352.99    232.97 o
   3  11  -1      651.10      176.45    317.99 o
   4  11  -1     1350.44     1113.87    463.19 o
   5  11  -1       18.55       74.74    217.41 o
   6  11  -1     3208.25     3737.15    962.23 o
   7  11  -1     1184.43      989.36    304.75 o
   8  11  -1     1551.45     1658.70    358.74 o
   9  11  -1      775.75      896.56    464.11 o
  10  11  -1     1411.99     1814.58    392.53 o
  11  11  -1      533.41      232.78    493.52 o
  12  11  -1      903.04      482.84    317.50 o
  13  11  -1      257.92      433.78    490.76 o
  14  11  -1       77.33      338.20    505.47 o
  15  11  -1     1046.19      641.49    556.93 o
  16  11  -1      303.67      606.56    558.77 o
  17  11  -1      298.30      358.42    593.70 o
  18  11  -1      141.47      523.85    595.53 o
  19  11  -1        8.63     -211.38    553.26 o
   1  12  -1      382.25      198.64    261.58 o
   2  12  -1     1045.69      994.55    313.78 o
   3  12  -1     1424.38      838.16    448.49 o
   4  12  -1       47.78      176.45    369.45 o
   5  12  -1     2389.39     2130.32    577.15 o
   6  12  -1      530.54      804.55    304.79 o
   7  12  -1      337.66      415.40    413.57 o
   8  12  -1      700.88      442.97    437.46 o
   9  12  -1     2624.55     2060.47    621.27 o
  10  12  -1      503.09       27.57    424.59 o
  11  12  -1      644.62      808.75    527.53 o
  12  12  -1     1235.75     1018.29    577.15 o
  13  12  -1       25.15     -262.84    360.26 o
  14  12  -1      102.87      351.07    481.57 o
  15  12  -1      531.85      406.21    540.39 o
  16  12  -1      176.12       18.38    501.79 o
  17  12  -1       14.04     -286.74    474.22 o
  18  12  -1        4.97       69.85    555.10 o
   1  13  -1      634.44      447.70    289.13 o
   2  13  -1      198.57      -46.83    326.26 o
   3  13  -1      720.44      719.09    311.16 o
   4  13  -1       20.93      137.86    382.32 o
   5  13  -1      506.94      836.32    470.55 o
   6  13  -1      592.89      862.05    481.57 o
   7  13  -1     1583.43     1512.73    562.45 o
   8  13  -1      217.66      823.45    512.82 o
   9  13  -1      718.14     1073.43    534.88 o
  10  13  -1      143.02     -154.40    422.76 o
  11  13  -1     1190.35      601.05    503.63 o
  12  13  -1      186.65      -40.44    444.81 o
  13  13  -1      377.42      191.16    488.93 o
  14  13  -1      367.59      194.84    501.79 o
  15  13  -1      222.02      398.86    549.58 o
  16  13  -1       68.73     -246.30    522.01 o
  17  13  -1      268.21      136.02    534.88 o
   1  14  -1     1002.75      838.75    337.07 o
   2  14  -1      198.78        0.22    282.42 o
   3  14  -1        5.79      345.56    310.60 o
   4  14  -1     1259.27     1181.96    369.98 o
   5  14  -1       24.14      242.62    442.97 o
   6  14  -1      277.88      522.01    452.16 o
   7  14  -1     1033.24      446.65    454.00 o
   8  14  -1      417.40      439.30    501.79 o
   9  14  -1      372.19      461.36    527.53 o
  10  14  -1     1368.20      753.61    566.12 o
  11  14  -1       13.21     -110.28    441.14 o
  12  14  -1      136.98      277.55    527.53 o
  13  14  -1      377.33      812.43    610.24 o
  14  14  -1       27.80      352.91    577.15 o
  15  14  -1       51.82       -5.51    529.36 o
   1  15  -1      378.50      822.72    353.49 o
   2  15  -1       58.00      207.35    308.85 o
   3  15  -1      167.12      -74.67    291.88 o
   4  15  -1      409.76      460.33    339.87 o
   5  15  -1      394.04      174.48    318.84 o
   6  15  -1      690.03      262.84    520.17 o
   7  15  -1       26.19      -97.42    446.65 o
   8  15  -1      976.15      461.36    533.04 o
   9  15  -1      123.67      512.82    553.26 o
  10  15  -1      475.40      591.86    584.51 o
  11  15  -1       18.18      115.80    514.66 o
  12  15  -1      635.22      487.09    564.29 o
  13  15  -1       36.22     -397.02    479.74 o
   1  16  -1       44.09      242.62    485.25 o
   2  16  -1      234.43      485.25    525.69 o
   3  16  -1        9.82     -165.43    474.22 o
   4  16  -1      150.69     -113.96    468.71 o
   5  16  -1      406.60      645.16    553.26 o
   6  16  -1       77.86      430.11    529.36 o
   7  16  -1      131.71      134.18    494.44 o
   8  16  -1      606.57      242.62    505.47 o
   9  16  -1      251.90      385.99    549.58 o
  10  16  -1       17.84     -463.19    496.28 o
   7  17  -1      317.97     -227.92    560.61 o
   2   0   0   140195.23   110260.17   1176.36 o
   4   0   0   231340.59   171750.88   1817.85 o
   6   0   0    58462.15    50603.84   1174.53 o
   8   0   0    13751.52    10969.59    659.87 o
  10   0   0    22045.04    20224.26    985.20 o
  12   0   0     9893.58     9012.05    757.28 o
  14   0   0        1.87      238.95    299.61 o
  16   0   0        3.00       84.55    341.88 o
  18   0   0      566.35      498.12    463.19 o
  20   0   0      171.29      156.24    442.97 o
  22   0   0       58.43     -430.11    468.71 o
  24   0   0      140.27     -330.85    485.25 o
   1   1   0      288.19       66.17     45.95 o
   2   1   0       46.83       -2.68     44.13 o
   3   1   0     1884.52     1916.99    133.57 o
   4   1   0     1748.44     1888.21    590.02 o
   5   1   0     8520.69     7851.65    319.60 o
   6   1   0     1301.89     1283.57    327.18 o
   7   1   0      602.97      598.29    169.61 o
   8   1   0     6646.27     6597.44    485.25 o
   9   1   0    24500.29    22676.73    711.33 o
  10   1   0    12079.87    12337.46    800.48 o
  11   1   0     8437.33     8551.14    581.75 o
  12   1   0     2678.83     2221.32    333.96 o
  13   1   0     5408.29     6037.89    462.15 o
  14   1   0     3471.16     3016.11    410.55 o
  15   1   0     6184.68     5847.51   1260.91 o
  16   1   0     9349.04    10274.86    677.21 o
  17   1   0     3580.83     3459.66    496.47 o
  18   1   0      597.91     1027.49    371.05 o
  19   1   0     1663.67     1658.75    446.04 o
  20   1   0      888.77     1409.91    450.12 o
  21   1   0     1864.56     2377.23    656.19 o
  22   1   0     1734.91     2207.70    523.47 o
  23   1   0     1541.40     1778.10    536.35 o
  24   1   0      503.66      397.51    408.20 o
  25   1   0       39.69      178.02    452.16 o
   0   2   0     3068.74     2727.69    174.62 o
   1   2   0   209507.39   196800.94  13843.41 o
   2   2   0    10114.72    11568.33    278.68 o
   3   2   0    30327.13    28282.90    482.72 o
   4   2   0    10438.52    10841.21    435.62 o
   5   2   0    75637.82    72745.70   5624.49 o
   6   2   0     3388.74     3204.17    252.49 o
   7   2   0    56713.15    59382.10    988.06 o
   8   2   0      235.69       79.06    134.48 o
   9   2   0    12714.32    14065.74    563.17 o
  10   2   0      756.35      693.74    221.37 o
  11   2   0    16460.02    15447.79    909.84 o
  12   2   0       24.76      -60.22    174.62 o
  13   2   0      267.16      390.73    229.71 o
  14   2   0        6.08      -35.81    201.74 o
  15   2   0      590.70      656.09    284.21 o
  16   2   0        1.16      169.14    253.07 o
  17   2   0       17.18      341.82    274.87 o
  18   2   0       21.53       12.67    284.49 o
  19   2   0        7.27      -92.63    268.89 o
  20   2   0      761.38     1243.57    422.40 o
  21   2   0       11.45      -23.10    300.41 o
  22   2   0        9.50       32.10    336.01 o
  23   2   0        0.07      -72.51    316.59 o
  24   2   0        6.18      118.38    378.39 o
  25   2   0       43.54      203.74    421.50 o
   0   3   0      148.68      -75.36     99.26 o
   1   3   0      367.45      330.89     99.37 o
   2   3   0      201.06       23.70     86.07 o
   3   3   0      494.76      440.08    116.32 o
   4   3   0     6502.77     6877.21    295.79 o
   5   3   0     2623.55     2461.26    788.53 o
   6   3   0      343.46      112.59    122.47 o
   7   3   0      114.02      259.28    143.09 o
   8   3   0    10120.23    11592.07    591.86 o
   9   3   0    11130.18    11388.25    533.04 o
  10   3   0    10420.84     8911.58    691.11 o
  11   3   0      246.17      101.63    176.38 o
  12   3   0    11617.54     9727.71    590.94 o
  13   3   0     2759.53     2156.95    361.34 o
  14   3   0     2982.53     2570.12    590.94 o
  15   3   0    11872.03    11463.97    745.34 o
  16   3   0    18997.84    19329.38    905.62 o
  17   3   0     7588.74     8007.92    632.70 o
  18   3   0     1864.20     1674.57    422.40 o
  19   3   0     1404.11     1446.74    424.87 o
  20   3   0     3796.12     4442.53   1588.09 o
  21   3   0     1262.15     1839.29    496.85 o
  22   3   0     1167.24     1419.72    503.27 o
  23   3   0      554.92       -3.40    364.36 o
  24   3   0      265.38      458.38    422.13 o
  25   3   0       48.16     -150.90    388.90 o
   1   4   0     8038.69     7002.56    549.58 o
   2   4   0    12815.49    13757.52    384.34 o
   3   4   0      463.71      326.14    235.27 o
   4   4   0    69437.51    67584.76   3347.12 o
   5   4   0     6959.04     7724.58    355.07 o
   6   4   0    40967.70    37314.98   1105.60 o
   7   4   0       20.69      -10.36    124.07 o
   8   4   0    27127.07    25283.27    943.85 o
   9   4   0      580.90      385.21    196.22 o
  10   4   0     2858.93     2335.83    353.83 o
  11   4   0     1334.86      957.92    259.55 o
  12   4   0     4960.17     4331.86    799.56 o
  13   4   0       48.24      -58.37    192.08 o
  14   4   0        1.19       10.99    231.86 o
  15   4   0      274.25      539.31    295.19 o
  16   4   0      572.78      671.60    325.14 o
  17   4   0       36.47       41.98    264.58 o
  18   4   0      159.54      365.21    501.79 o
  19   4   0       96.77      309.44    324.90 o
  20   4   0      127.70      -64.52    307.05 o
  21   4   0      165.76      183.93    348.20 o
  22   4   0        9.93     -181.97    338.73 o
  23   4   0       27.42      108.29    375.52 o
  24   4   0      178.36      -56.67    357.72 o
   0   5   0       62.98        0.00    150.72 o
   1   5   0       79.16      -52.16     96.50 o
   2   5   0      798.34      596.72    148.64 o
   3   5   0      209.13       80.42    111.07 o
   4   5   0      510.70      248.29    138.30 o
   5   5   0     4604.63     4296.68    293.76 o
   6   5   0        0.73     -119.38    119.38 o
   7   5   0      222.22      113.64    145.55 o
   8   5   0      755.68      610.40    197.39 o
   9   5   0     6300.99     6849.15    432.61 o
  10   5   0       89.00       82.39    173.11 o
  11   5   0     4563.24     4286.01    677.33 o
  12   5   0     1400.15     1103.43    363.02 o
  13   5   0      766.74      771.32    285.42 o
  14   5   0      847.87      741.63    303.38 o
  15   5   0    13014.95    14530.15    783.70 o
  16   5   0     3368.02     3705.32    512.72 o
  17   5   0     6061.63     5521.03    704.90 o
  18   5   0      256.47      298.68    295.00 o
  19   5   0     1852.11     2615.11    508.19 o
  20   5   0     2374.03     2974.41    550.42 o
  21   5   0     1860.66     2195.13    525.88 o
  22   5   0      186.46      286.37    363.47 o
  23   5   0     1340.33     1256.19    491.74 o
  24   5   0      141.87       18.01    386.37 o
   0   6   0       17.79     -119.47    148.88 o
   1   6   0    68343.60    69374.76   2047.61 o
   2   6   0    17197.14    20514.29    555.20 o
   3   6   0    13939.57    13881.79    478.36 o
   4   6   0       20.37       26.57    133.19 o
   5   6   0    40190.94    41366.51   2081.61 o
   6   6   0     1397.71     1139.30    227.40 o
   7   6   0    14978.07    13982.12   1043.10 o
   8   6   0     2100.94     1671.56    280.41 o
   9   6   0      225.68       26.10    162.66 o
  10   6   0      857.88      838.07    255.19 o
  11   6   0     5778.78     5800.68    460.17 o
  12   6   0     2294.40     2438.38    380.82 o
  13   6   0      854.11      507.66    265.13 o
  14   6   0       20.11      -40.41    214.16 o
  15   6   0      293.28      191.14    262.50 o
  16   6   0       41.45       24.24    263.95 o
  17   6   0     1428.22     1262.71    387.68 o
  18   6   0      294.22      465.36    476.98 o
  19   6   0       90.43      703.30    378.04 o
  20   6   0       21.23       51.01    321.37 o
  21   6   0        1.62      -27.40    302.46 o
  22   6   0        2.01      295.17    375.15 o
  23   6   0      103.21      193.26    424.59 o
  24   6   0        0.87     -339.40    375.18 o
   0   7   0      306.21      382.32    211.38 o
   1   7   0      245.54       44.11    183.81 o
   2   7   0      294.50      310.92    151.22 o
   3   7   0       44.07        6.86    127.29 o
   4   7   0     1913.52     1913.94    261.57 o
   5   7   0     3039.02     3445.75    366.69 o
   6   7   0     2051.20     2327.71    305.43 o
   7   7   0       17.38     -108.12    160.83 o
   8   7   0     1432.85     2517.33    866.65 o
   9   7   0     4131.31     4811.20   1552.25 o
  10   7   0     2005.07     1805.23    326.03 o
  11   7   0      237.19      133.06    218.35 o
  12   7   0     5890.70     5190.17   1060.57 o
  13   7   0     2235.27     2661.95    957.63 o
  14   7   0     1874.22     1555.68    363.87 o
  15   7   0        4.22      145.90    275.80 o
  16   7   0    16765.03    18147.03    923.23 o
  17   7   0      210.78      265.92    315.78 o
  18   7   0     1532.22     1696.78    802.32 o
  19   7   0      691.21      840.87    481.57 o
  20   7   0     2110.83     3460.36    602.86 o
  21   7   0      144.76      -86.44    326.75 o
  22   7   0     1691.72     2181.95    555.12 o
  23   7   0      309.60      186.51    387.84 o
   0   8   0    59091.57    59178.43   1494.35 o
   1   8   0     7068.55     5751.91    602.89 o
   2   8   0     7680.36     7654.69    423.67 o
   3   8   0     1517.02     1389.20    247.47 o
   4   8   0    25624.88    26523.85   1607.39 o
   5   8   0     1020.57     1042.49    280.31 o
   6   8   0     4394.45     5188.71    389.13 o
   7   8   0    17620.99    18306.12   2579.73 o
   8   8   0     4284.35     4328.15    401.45 o
   9   8   0     1204.09     1515.14    318.98 o
  10   8   0     4454.72     3815.81    438.84 o
  11   8   0     4566.52     5127.60    771.99 o
  12   8   0     1381.49     1508.89    350.86 o
  13   8   0      351.75      311.73    282.04 o
  14   8   0      615.28      332.34    293.52 o
  15   8   0      454.80      148.19    324.42 o
  16   8   0      540.17      245.47    308.02 o
  17   8   0      827.23      570.14    363.91 o
  18   8   0      552.47     1013.81    405.01 o
  19   8   0      416.16      147.05    346.84 o
  20   8   0        3.33       -6.94    347.60 o
  21   8   0        1.51       45.16    375.45 o
  22   8   0        0.35      -24.23    367.62 o
   0   9   0        8.49        5.51    224.24 o
   1   9   0       11.89       25.40    155.21 o
   2   9   0       15.55       82.71    240.79 o
   3   9   0      389.34      263.56    176.16 o
   4   9   0      375.86      345.09    190.96 o
   5   9   0     2545.76     2767.87    547.74 o
   6   9   0      123.81      100.80    194.32 o
   7   9   0      909.62     1023.68    311.55 o
   8   9   0     3541.84     4523.25    950.28 o
   9   9   0     4666.16     5514.49    488.01 o
  10   9   0        6.12       -1.58    210.20 o
  11   9   0     4563.97     5217.82    537.63 o
  12   9   0     2059.34     2358.23    590.02 o
  13   9   0     1578.73     1569.36    388.35 o
  14   9   0      111.72     -118.37    247.39 o
  15   9   0     8077.41     8233.12   1577.06 o
  16   9   0      373.10      675.59    359.96 o
  17   9   0     3308.45     3467.58    570.29 o
  18   9   0      241.27      354.25    324.77 o
  19   9   0     2089.83     3426.04    602.93 o
  20   9   0      732.38      351.61    404.82 o
  21   9   0      656.17      822.83    529.36 o
   0  10   0    23386.71    23345.30   1088.14 o
   1  10   0    15951.08    17823.88    681.04 o
   2  10   0     2854.56     2795.09    368.53 o
   3  10   0    12156.13    12131.67   1320.65 o
   4  10   0     1691.27     1849.66    699.38 o
   5  10   0     5927.30     5924.75    441.18 o
   6  10   0     8412.37     9035.65    538.18 o
   7  10   0     8429.61     9534.18    561.72 o
   8  10   0      135.36       14.93    209.10 o
   9  10   0     3720.83     3783.13    615.75 o
  10  10   0      177.92        9.09    236.98 o
  11  10   0     3684.82     4444.33    939.25 o
  12  10   0     1074.66     1369.14    406.21 o
  13  10   0      983.55     1213.95    387.83 o
  14  10   0      555.05      902.92    356.68 o
  15  10   0        1.43       40.44    291.73 o
  16  10   0      140.86       41.71    317.18 o
  17  10   0       44.44       65.65    363.02 o
  18  10   0      163.05      381.31    374.29 o
  19  10   0       53.31      -70.77    356.97 o
  20  10   0       27.10       62.47    382.68 o
  21  10   0       34.46       72.84    400.40 o
   0  11   0      169.46     -262.84    262.84 o
   1  11   0        1.44      -32.74    201.40 o
   2  11   0        6.55       63.92    210.12 o
   3  11   0       58.90     -251.82    272.03 o
   4  11   0      239.41      238.52    219.81 o
   5  11   0       99.90       78.19    222.90 o
   6  11   0      195.16      366.29    235.87 o
   7  11   0      216.85      217.89    246.44 o
   8  11   0     3032.59     2425.28    436.54 o
   9  11   0      158.84      540.17    294.82 o
  10  11   0     3821.57     3870.31    826.21 o
  11  11   0       54.91      132.06    264.37 o
  12  11   0     2127.57     2657.25    463.50 o
  13  11   0       85.23      111.73    287.97 o
  14  11   0     1149.84      840.88    368.13 o
  15  11   0      415.33      536.76    379.56 o
  16  11   0     2697.64     3099.31    563.91 o
  17  11   0        2.28      197.92    353.82 o
  18  11   0      565.66      726.04    586.34 o
  19  11   0     1067.21      871.24    643.32 o
  20  11   0      838.80      527.53    643.32 o
   0  12   0    12828.26    12390.42    906.17 o
   1  12   0     8656.85     9142.71    559.50 o
   2  12   0     5791.77     6282.13    490.54 o
   3  12   0      628.99      468.03    279.71 o
   4  12   0    11106.11    11714.01    941.09 o
   5  12   0     2248.19     2564.11    409.38 o
   6  12   0     1307.27     1417.14    572.56 o
   7  12   0      231.88      572.70    301.12 o
   8  12   0     6412.26     7204.72    562.93 o
   9  12   0      255.79      327.34    293.18 o
  10  12   0      709.52      445.38    293.76 o
  11  12   0      259.16      377.07    313.15 o
  12  12   0      539.81      878.60    547.74 o
  13  12   0       76.67      -82.71    413.57 o
  14  12   0      169.09      -23.89    454.00 o
  15  12   0        0.00      147.05    472.38 o
  16  12   0      132.57        1.84    459.52 o
  17  12   0      260.00      529.36    551.42 o
  18  12   0       26.87      648.84    591.86 o
   0  13   0       33.84      242.62    380.48 o
   1  13   0        1.31      -23.59    239.33 o
   2  13   0        1.34     -120.28    246.29 o
   3  13   0        0.24       17.87    247.47 o
   4  13   0        5.34     -204.41    233.62 o
   5  13   0      498.30      510.98    437.46 o
   6  13   0       76.91       33.93    264.43 o
   7  13   0       21.67     -130.50    369.45 o
   8  13   0       79.50      272.03    426.43 o
   9  13   0     1404.59     1420.83    573.48 o
  10  13   0      319.99      200.35    442.97 o
  11  13   0     1614.01     1034.83    577.15 o
  12  13   0      262.89      385.99    522.01 o
  13  13   0     1729.23     2676.23    770.15 o
  14  13   0        1.47      -69.85    468.71 o
  15  13   0     1282.25     1766.38    718.68 o
  16  13   0       42.01      -93.74    498.12 o
  17  13   0     1183.12     1207.61    621.27 o
   0  14   0     8391.68     9017.56    871.24 o
   1  14   0     1151.82     1558.49    368.33 o
   2  14   0     1515.24     2121.18    422.02 o
   3  14   0     5689.37     6439.39    576.34 o
   4  14   0     1615.09     1939.17    410.41 o
   5  14   0      730.42      958.98    353.26 o
   6  14   0     3515.25     3222.13    707.66 o
   7  14   0     1069.22     1143.28    534.88 o
   8  14   0      172.12     -101.09    461.36 o
   9  14   0      534.46      490.76    505.47 o
  10  14   0      180.30     -316.15    395.18 o
  11  14   0        5.96       62.49    474.22 o
  12  14   0      228.68      154.40    490.76 o
  13  14   0       14.91      420.92    562.45 o
  14  14   0        0.74       60.66    571.64 o
  15  14   0       63.45     -273.87    510.98 o
   0  15   0       47.50      501.79    448.49 o
   1  15   0        7.73      613.91    452.16 o
   2  15   0       40.98       40.44    406.21 o
   3  15   0       32.74      238.95    452.16 o
   4  15   0        0.20       51.47    395.18 o
   5  15   0       13.60      -93.74    417.24 o
   6  15   0      169.39      389.67    512.82 o
   7  15   0       82.83     -154.40    441.14 o
   8  15   0       57.92     -424.59    424.59 o
   9  15   0      119.04      305.12    527.53 o
  10  15   0      425.35      384.16    544.07 o
  11  15   0       59.28     -428.27    428.27 o
  12  15   0      823.43      235.27    571.64 o
  13  15   0      141.31      308.80    613.91 o
   5  16   0     1167.40      976.01    564.29 o
   6  16   0       21.39     -459.52    459.52 o
   7  16   0     1605.15      786.69    584.51 o
   8  16   0      610.90      930.06    619.43 o
   9  16   0      109.03      226.08    544.07 o
  10  16   0       17.51      487.09    619.43 o
   2   0   1     7148.69     7578.35    294.09 o
   4   0   1   220922.86   179847.59   1918.94 o
   6   0   1    31146.62    31228.77    946.60 o
   8   0   1    30565.10    29539.59   1064.24 o
  10   0   1    33417.33    34044.69   1266.43 o
  12   0   1      943.78     1371.20    419.08 o
  14   0   1     3391.18     3416.97    626.78 o
  16   0   1     4585.13     4802.87    762.80 o
  18   0   1      925.88      501.79    468.71 o
  20   0   1      641.50      821.62    562.45 o
  22   0   1       81.76     -227.92    452.16 o
  24   0   1      204.68       68.01    544.07 o
   1   1   1     1770.09     1727.78    141.53 o
   2   1   1     1126.38     1114.31    105.44 o
   3   1   1    16997.97    16138.05   1418.99 o
   4   1   1    10182.15    10037.26    343.72 o
   5   1   1    14457.44    15684.56    604.72 o
   6   1   1    10072.60     9724.03    390.43 o
   7   1   1    14158.16    14294.53    702.14 o
   8   1   1     5646.19     5372.07    349.44 o
   9   1   1     5309.10     4954.30    360.58 o
  10   1   1     3407.42     3368.76   1187.39 o
  11   1   1    17616.58    16957.21   1021.97 o
  12   1   1     4666.61     4028.78    916.28 o
  13   1   1      516.13      248.91    217.04 o
  14   1   1      935.96      710.20    278.97 o
  15   1   1      964.35      997.14    319.09 o
  16   1   1     1320.02      975.61    341.08 o
  17   1   1     1753.48     1690.90    409.19 o
  18   1   1     1710.27     1771.57    427.60 o
  19   1   1      524.86      448.69    334.25 o
  20   1   1      432.66      710.27    381.95 o
  21   1   1      338.00      461.97    376.06 o
  22   1   1       68.98      395.73    381.89 o
  23   1   1        1.32      222.27    378.66 o
  24   1   1      157.58       88.48    363.49 o
  25   1   1      246.03      393.03    452.54 o
   1   2   1     7209.56     7514.54    335.45 o
   2   2   1      385.99      214.24     85.55 o
   3   2   1     2945.81     3451.30    307.88 o
   4   2   1     4368.09     4809.93    248.16 o
   5   2   1    28896.94    30700.53    871.24 o
   6   2   1     5071.26     5373.04    305.03 o
   7   2   1     4863.06     4798.69    467.79 o
   8   2   1      385.84      587.85    180.52 o
   9   2   1    38263.34    38227.09    913.04 o
  10   2   1      126.66      260.75    183.88 o
  11   2   1     5606.29     5276.73    719.60 o
  12   2   1      102.46       58.27    181.90 o
  13   2   1     4600.98     2794.43    388.59 o
  14   2   1       43.84      161.62    224.67 o
  15   2   1     1687.13     2210.45    396.98 o
  16   2   1      607.78     1013.28    332.36 o
  17   2   1     1375.23     1972.63    423.40 o
  18   2   1      533.67      574.56    340.21 o
  19   2   1      495.90      107.62    312.12 o
  20   2   1       38.93       -8.18    299.62 o
  21   2   1      105.10      -78.50    310.38 o
  22   2   1        1.24     -150.76    312.48 o
  23   2   1      124.70       88.79    365.21 o
  24   2   1       13.81       17.25    358.27 o
  25   2   1      143.57      489.58    439.12 o
   1   3   1    12292.74    12845.17    337.29 o
   2   3   1     1968.72     1974.23    162.51 o
   3   3   1     2898.10     2935.93    279.39 o
   4   3   1     3888.13     3734.92    401.62 o
   5   3   1     5199.45     5180.21    296.12 o
   6   3   1    16506.43    15274.77    506.03 o
   7   3   1    13265.77    12777.27    578.99 o
   8   3   1     6473.73     7264.73    409.87 o
   9   3   1      831.02      896.99    227.05 o
  10   3   1    16502.95    17995.63   1469.54 o
  11   3   1     7309.25     6591.86    461.31 o
  12   3   1     7220.38     7324.82    494.57 o
  13   3   1      402.54      492.03    250.03 o
  14   3   1      102.40      136.50    226.74 o
  15   3   1      245.73      -20.38    232.12 o
  16   3   1      803.64      581.50    305.91 o
  17   3   1      174.76      241.58    268.84 o
  18   3   1     1458.56     1004.50    643.32 o
  19   3   1       14.36      -45.27    280.16 o
  20   3   1      295.47      442.19    336.02 o
  21   3   1       89.89      319.34    356.22 o
  22   3   1       84.29       79.04    354.82 o
  23   3   1       36.71      249.05    439.30 o
  24   3   1       45.85      -68.35    362.17 o
  25   3   1      137.34      513.89    448.31 o
   1   4   1    47669.73    46726.20   1846.34 o
   2   4   1    25968.72    27041.29   1264.59 o
   3   4   1    10226.19    10010.25    363.74 o
   4   4   1    15688.71    14016.53    953.96 o
   5   4   1     6657.67     6731.06    341.76 o
   6   4   1    15754.30    14793.70    514.68 o
   7   4   1      278.55      235.51    155.17 o
   8   4   1    10949.43    11373.60    702.14 o
   9   4   1      785.63      731.44    210.53 o
  10   4   1    10877.68    10437.30    737.98 o
  11   4   1     2190.01     1931.84    326.86 o
  12   4   1     4736.80     4812.61    444.52 o
  13   4   1      215.45      545.32    266.43 o
  14   4   1      153.04      444.48    293.17 o
  15   4   1      633.20      442.84    275.92 o
  16   4   1     4132.85     3746.90    517.79 o
  17   4   1     1445.97     1221.24    383.40 o
  18   4   1      750.01     1141.22    380.63 o
  19   4   1       84.83      198.97    324.73 o
  20   4   1      282.26     -147.15    271.45 o
  21   4   1      145.34      -88.56    331.63 o
  22   4   1      158.95      119.64    345.69 o
  23   4   1       56.55     -165.23    307.49 o
  24   4   1      146.12     -213.93    348.21 o
   1   5   1     8416.26     8866.44    340.98 o
   2   5   1      239.81      147.74    116.63 o
   3   5   1    10639.40    11026.33    406.75 o
   4   5   1     2319.60     2883.49    410.81 o
   5   5   1     6110.90     6378.29    351.56 o
   6   5   1     4159.31     3943.06    529.36 o
   7   5   1    14020.79    13481.03    539.93 o
   8   5   1     1827.90     1820.78    286.21 o
   9   5   1     1366.15     1073.58    349.23 o
  10   5   1     2382.61     2341.39    350.15 o
  11   5   1    11080.24    11244.27    590.07 o
  12   5   1     1521.16     1277.43    300.10 o
  13   5   1     1618.42     2111.43    369.15 o
  14   5   1       96.15       44.78    225.57 o
  15   5   1        1.99       19.17    247.23 o
  16   5   1     1537.18     1689.25    408.91 o
  17   5   1     1831.89     2464.76    475.23 o
  18   5   1     1393.69     1437.34    425.76 o
  19   5   1      178.92      498.99    348.01 o
  20   5   1      352.11      343.10    332.45 o
  21   5   1      688.56      279.61    363.25 o
  22   5   1        3.46      -28.58    327.72 o
  23   5   1       28.27      175.85    383.31 o
  24   5   1      101.04      165.54    409.25 o
   1   6   1     3434.33     4096.76    274.22 o
   2   6   1      177.41      238.39    141.22 o
   3   6   1      916.55      701.00    175.50 o
   4   6   1       76.88       -1.12    123.61 o
   5   6   1    19977.47    21285.32    840.00 o
   6   6   1     6377.06     6056.39    378.71 o
   7   6   1     1506.72     1605.89    273.07 o
   8   6   1      919.41     1115.73    246.86 o
   9   6   1    11947.85    11734.79    813.34 o
  10   6   1     1736.11     1802.65    320.83 o
  11   6   1     5116.48     4899.89    931.90 o
  12   6   1      265.66      215.75    225.47 o
  13   6   1     2454.92     2071.54    505.47 o
  14   6   1        2.32      -98.74    229.33 o
  15   6   1     1536.20     1609.35    385.37 o
  16   6   1      968.06     1446.53    544.99 o
  17   6   1     2551.30     1852.70    438.54 o
  18   6   1      149.11     -158.78    269.58 o
  19   6   1      333.55      730.76    363.22 o
  20   6   1       69.14     -290.31    291.61 o
  21   6   1       82.12      101.45    363.06 o
  22   6   1        6.76      245.52    390.43 o
  23   6   1      235.51      144.99    378.88 o
   1   7   1     3671.23     3591.58    222.35 o
   2   7   1      531.57      408.39    155.88 o
   3   7   1     6848.77     6869.50    422.76 o
   4   7   1     1898.25     1557.76    325.34 o
   5   7   1     3062.38     3725.26    434.70 o
   6   7   1     7581.29     7850.85    456.76 o
   7   7   1      747.32      684.57    217.56 o
   8   7   1     2557.17     2194.82    322.96 o
   9   7   1     2365.47     2720.59    854.70 o
  10   7   1     3950.97     3910.42    623.11 o
  11   7   1     2432.85     2969.50    860.22 o
  12   7   1     5647.57     6215.29   1532.95 o
  13   7   1       82.95     -171.23    195.98 o
  14   7   1      153.02      222.62    276.25 o
  15   7   1     1189.93     1401.42    378.16 o
  16   7   1      130.55     -178.92    242.54 o
  17   7   1       31.92      -99.12    289.96 o
  18   7   1      573.23     1078.36    403.55 o
  19   7   1      124.68     -137.93    306.43 o
  20   7   1     1092.52     1257.32    467.80 o
  21   7   1        4.31       60.17    350.92 o
  22   7   1       13.92      125.57    390.98 o
  23   7   1       14.97     -151.18    371.28 o
   1   8   1     1437.84     1519.08    195.26 o
   2   8   1     1046.47     1233.01    233.94 o
   3   8   1      207.33      237.58    171.77 o
   4   8   1     4229.50     4708.93    897.90 o
   5   8   1     4440.09     4481.06    359.91 o
   6   8   1     3759.17     4046.00    580.83 o
   7   8   1      735.13      955.78    259.09 o
   8   8   1     3956.56     3603.54    406.33 o
   9   8   1      537.29      347.14    227.09 o
  10   8   1     2652.02     2417.80    384.69 o
  11   8   1     3195.28     3191.66    434.33 o
  12   8   1     1728.28     1898.63    381.18 o
  13   8   1      154.40      186.42    263.23 o
  14   8   1      620.38      486.84    307.83 o
  15   8   1      156.75      108.82    396.10 o
  16   8   1      293.38     -101.28    278.18 o
  17   8   1      259.14     -177.07    269.41 o
  18   8   1      115.59      -89.78    309.32 o
  19   8   1      230.51      405.71    351.43 o
  20   8   1       36.88       -5.95    334.36 o
  21   8   1        6.63       97.07    340.01 o
  22   8   1      240.73      174.81    400.67 o
   1   9   1       98.75       67.71    152.56 o
   2   9   1      403.14      456.66    156.16 o
   3   9   1      360.00      376.94    198.12 o
   4   9   1      876.62      693.41    233.07 o
   5   9   1     2361.13     2747.32    456.76 o
   6   9   1      186.16      326.01    211.20 o
   7   9   1     3910.77     4215.51    593.70 o
   8   9   1      339.76      261.18    226.73 o
   9   9   1     1771.75     1656.84    482.49 o
  10   9   1      503.93      621.71    265.77 o
  11   9   1     4183.56     4853.27    833.56 o
  12   9   1       30.90       10.57    240.44 o
  13   9   1      171.65       61.24    260.66 o
  14   9   1      957.02      715.13    342.06 o
  15   9   1      283.56      183.85    285.05 o
  16   9   1      617.55      560.32    353.00 o
  17   9   1      145.34      389.69    344.66 o
  18   9   1      699.26     1088.10    421.10 o
  19   9   1       95.25      461.31    389.38 o
  20   9   1      332.44      199.07    386.03 o
  21   9   1      207.27     -277.01    465.95 o
   1  10   1       62.99       89.75    182.58 o
   2  10   1     1641.10     1698.58    293.04 o
   3  10   1      629.12      569.07    240.65 o
   4  10   1     4147.31     4863.20    821.62 o
   5  10   1     2308.08     2246.15    344.84 o
   6  10   1     1126.39     1015.05    281.22 o
   7  10   1       79.70      -98.70    193.76 o
   8  10   1      243.65      190.56    226.88 o
   9  10   1     1836.17     2143.94    381.31 o
  10  10   1     3665.01     5054.48    848.27 o
  11  10   1     1140.07     1601.88    624.94 o
  12  10   1      288.52      171.77    271.60 o
  13  10   1     1615.79     2050.79    441.90 o
  14  10   1       69.58       67.89    296.03 o
  15  10   1      165.35      191.83    318.96 o
  16  10   1      851.56     1000.85    394.03 o
  17  10   1      957.46     1090.56    574.40 o
  18  10   1      269.63      251.64    351.57 o
  19  10   1      295.84      128.88    374.85 o
  20  10   1      150.51      493.91    452.16 o
  21  10   1      146.11      525.66    442.65 o
   1  11   1       46.62      -90.33    189.08 o
   2  11   1      373.45      356.82    237.11 o
   3  11   1      654.81      616.02    204.63 o
   4  11   1     1402.03     1558.81    645.16 o
   5  11   1       15.50      -80.14    203.33 o
   6  11   1     3347.83     3914.50    857.46 o
   7  11   1     1147.84      877.26    382.32 o
   8  11   1     1636.63     1503.84    346.96 o
   9  11   1      737.73     1248.97    350.92 o
  10  11   1     1400.15     1510.38    449.41 o
  11  11   1      522.32      533.97    304.86 o
  12  11   1      902.71      750.09    349.97 o
  13  11   1      243.75       86.05    301.58 o
  14  11   1       93.92       38.90    298.26 o
  15  11   1     1078.05      991.98    390.19 o
  16  11   1      305.90      206.42    318.84 o
  17  11   1      291.59      146.44    403.46 o
  18  11   1      147.92     -200.01    337.23 o
  19  11   1        6.15     -176.89    361.05 o
   1  12   1      388.75      235.85    234.38 o
   2  12   1     1054.82     1203.93    309.26 o
   3  12   1     1415.08     1267.97    318.94 o
   4  12   1       69.01      -59.24    184.45 o
   5  12   1     2397.04     2815.29    491.68 o
   6  12   1      525.01      611.67    278.63 o
   7  12   1      353.03      269.55    264.93 o
   8  12   1      720.12      570.91    321.89 o
   9  12   1     2681.14     2799.81    466.98 o
  10  12   1      454.46      420.57    302.76 o
  11  12   1      609.12      511.31    324.18 o
  12  12   1     1241.02     1056.26    381.45 o
  13  12   1       31.34       33.76    317.07 o
  14  12   1       89.65       77.72    324.48 o
  15  12   1      535.71      661.62    372.13 o
  16  12   1      173.30       83.54    345.56 o
  17  12   1       20.34     -428.27    428.27 o
  18  12   1        5.90     -272.03    509.14 o
   1  13   1      651.99      729.90    294.96 o
   2  13   1      199.45      367.77    257.77 o
   3  13   1      688.28     1096.11    322.99 o
   4  13   1       21.55       66.05    245.39 o
   5  13   1      547.03      385.59    234.60 o
   6  13   1      588.91      674.99    335.45 o
   7  13   1     1579.05     1555.60    713.17 o
   8  13   1      208.78      194.93    294.12 o
   9  13   1      760.11      744.51    342.76 o
  10  13   1      142.69       53.32    314.84 o
  11  13   1     1195.31     1258.10    395.68 o
  12  13   1      182.14      124.99    490.76 o
  13  13   1      372.92      -38.60    455.84 o
  14  13   1      373.86      143.37    518.34 o
  15  13   1      199.00     -180.13    487.09 o
  16  13   1       70.81     -286.74    510.98 o
  17  13   1      259.29      512.82    566.12 o
   1  14   1     1005.91      785.81    393.35 o
   2  14   1      190.47       22.06    382.32 o
   3  14   1        4.00      158.07    413.57 o
   4  14   1     1286.41     1384.07    540.39 o
   5  14   1       17.62      -64.33    393.35 o
   6  14   1      317.08       64.33    422.76 o
   7  14   1     1061.81      472.38    439.30 o
   8  14   1      456.15      492.60    461.36 o
   9  14   1      358.90      332.69    492.60 o
  10  14   1     1416.65     1213.12    597.37 o
  11  14   1       14.89      183.81    496.28 o
  12  14   1      135.69       29.41    490.76 o
  13  14   1      383.18      726.04    567.96 o
  14  14   1       26.73      487.09    595.53 o
  15  14   1       59.92     -352.91    522.01 o
   4  15   1      377.47      759.12    510.98 o
   5  15   1      384.11      139.69    437.46 o
   6  15   1      659.36      867.57    496.28 o
   7  15   1       29.23       97.42    466.87 o
   8  15   1      940.21      762.80    533.04 o
   9  15   1      127.95     -207.70    450.33 o
  10  15   1      459.91      193.00    499.95 o
  11  15   1       16.81       49.63    501.79 o
  12  15   1      626.62      154.40    494.44 o
  13  15   1       34.87      -51.47    551.42 o
  10  16   1       13.42      159.91    545.91 o
   0   0   2    24446.45    31473.23    564.29 o
   2   0   2    17730.48    18180.33    510.98 o
   4   0   2    88057.67    86205.38   1376.71 o
   6   0   2   214441.88   171348.34   2281.04 o
   8   0   2    23868.59    23801.14    979.69 o
  10   0   2    16835.22    16066.55    911.68 o
  12   0   2     7411.33     6861.51    683.76 o
  14   0   2     1608.75     1084.46    448.49 o
  16   0   2      490.88      165.43    371.29 o
  18   0   2     1881.31     2328.83    692.95 o
  20   0   2       56.00     -128.66    419.08 o
  22   0   2        4.69     -211.38    472.38 o
  24   0   2      107.37      193.00    571.64 o
   0   1   2     2909.11     2854.52    220.57 o
   1   1   2     1225.64      909.74    127.75 o
   2   1   2     2572.21     2615.73    159.63 o
   3   1   2     4857.35     4399.89    344.64 o
   4   1   2      829.35      670.05    141.96 o
   5   1   2      319.56      343.94    130.23 o
   6   1   2      595.59      841.46    181.22 o
   7   1   2     7745.76     7836.19    930.98 o
   8   1   2     5123.37     5305.43    355.38 o
   9   1   2     4540.89     4241.98    331.65 o
  10   1   2     3383.96     2442.50    314.45 o
  11   1   2     9126.65     8256.96    496.41 o
  12   1   2     6579.55     5892.79    456.00 o
  13   1   2     3159.67     3453.42    440.22 o
  14   1   2     3086.37     2549.81    397.77 o
  15   1   2    13854.48    15326.30    781.76 o
  16   1   2     7689.55     7000.47    576.10 o
  17   1   2     9485.48     9845.46    697.58 o
  18   1   2     2014.61     2961.27    802.32 o
  19   1   2     1969.09     2014.49    475.14 o
  20   1   2     1514.05     1805.14    476.76 o
  21   1   2     2489.76     4122.59    633.63 o
  22   1   2     1468.08     1133.35    474.13 o
  23   1   2      683.29     1145.81    473.75 o
  24   1   2      261.40      566.35    481.57 o
  25   1   2      301.78      785.94    493.38 o
   0   2   2     2017.37     3255.22    262.84 o
   1   2   2   157248.33   155168.92   8894.96 o
   2   2   2     5000.83     4979.11    276.63 o
   3   2   2    24652.55    23841.17   2371.11 o
   4   2   2     9504.66     8952.71    710.41 o
   5   2   2    89758.55    87365.67   7560.89 o
   6   2   2     7007.63     7994.71    428.27 o
   7   2   2    19431.74    20392.12   1229.67 o
   8   2   2     1239.53      851.70    212.96 o
   9   2   2    21633.58    20230.30    689.34 o
  10   2   2     3688.99     3047.23    342.16 o
  11   2   2     5190.65     4018.70    993.48 o
  12   2   2      214.06      372.01    220.39 o
  13   2   2     1270.69      955.69    277.79 o
  14   2   2      229.86      131.12    223.86 o
  15   2   2     1232.69     1643.55    373.64 o
  16   2   2      943.96      763.54    334.17 o
  17   2   2       10.12      -39.52    262.54 o
  18   2   2      371.01      -78.25    260.59 o
  19   2   2      286.99      464.17    334.31 o
  20   2   2        5.18      138.53    309.24 o
  21   2   2       24.15      -39.42    298.54 o
  22   2   2        5.85        2.21    355.54 o
  23   2   2       27.05      -63.91    365.51 o
  24   2   2       50.02      109.27    397.06 o
  25   2   2       70.20     -208.71    380.58 o
   0   3   2     7577.68     7719.88    448.49 o
   1   3   2      244.69      258.74     95.13 o
   2   3   2     8469.70     9046.87    536.72 o
   3   3   2     1303.94     1337.53    169.92 o
   4   3   2     8317.43     8236.66    341.77 o
   5   3   2     3224.58     3100.38    315.23 o
   6   3   2     3255.09     3533.79    279.98 o
   7   3   2     5997.80     6155.12    444.81 o
   8   3   2     1604.01     1579.98    257.23 o
   9   3   2     3883.61     4113.24    859.30 o
  10   3   2    14398.35    14285.93    655.27 o
  11   3   2    12908.04    13228.60   1302.27 o
  12   3   2     5328.48     4697.30    429.73 o
  13   3   2     2189.11     2121.12    425.51 o
  14   3   2    10016.29     9326.12    618.25 o
  15   3   2     3206.66     2962.23    450.34 o
  16   3   2    11467.91    11412.36    729.11 o
  17   3   2     1762.74     2267.38    448.26 o
  18   3   2     4049.09     4454.97    988.88 o
  19   3   2      783.87      558.78    346.37 o
  20   3   2     1751.33     1828.82    484.37 o
  21   3   2     1838.68     2239.54    522.07 o
  22   3   2     2251.87     2164.90    553.02 o
  23   3   2      413.72      203.58    396.36 o
  24   3   2      667.14      476.18    452.08 o
  25   3   2      178.55      301.14    456.41 o
   0   4   2   376310.84   367257.88  13031.89 o
   1   4   2   129074.97   136701.94   4331.66 o
   2   4   2   211829.48   211721.06   1551.65 o
   3   4   2    26396.11    28974.06   1340.87 o
   4   4   2    37059.59    38769.35   2371.11 o
   5   4   2     8588.00     8922.94    399.39 o
   6   4   2    36171.53    32321.28   1352.82 o
   7   4   2     5664.26     5949.57    449.41 o
   8   4   2    26463.49    25307.28    887.79 o
   9   4   2     1454.71     1638.59    308.80 o
  10   4   2     6248.38     6847.26    460.51 o
  11   4   2     3737.77     2698.56    446.65 o
  12   4   2    11518.59    11198.23   1695.62 o
  13   4   2      152.96      345.92    249.28 o
  14   4   2      113.16      -19.75    225.57 o
  15   4   2      544.27      857.61    317.63 o
  16   4   2     1820.94     1803.75    411.37 o
  17   4   2     1250.22     1551.76    554.18 o
  18   4   2      444.05      423.79    331.81 o
  19   4   2       94.57      166.36    393.35 o
  20   4   2      646.90     1151.57    418.50 o
  21   4   2       29.64      189.58    363.74 o
  22   4   2        6.42      300.87    356.01 o
  23   4   2        4.18      166.57    381.56 o
  24   4   2       17.62      112.02    398.99 o
   0   5   2     2979.95     3162.98    211.67 o
   1   5   2      793.91      639.26    107.35 o
   2   5   2      616.46      456.79    143.08 o
   3   5   2      847.02      860.82    170.09 o
   4   5   2     1511.11     1659.61    225.77 o
   5   5   2     1252.42     1525.69    301.44 o
   6   5   2      822.78      819.77    204.38 o
   7   5   2     8636.09     7961.37    773.83 o
   8   5   2     3315.74     3159.67    346.22 o
   9   5   2     1869.66     1454.79    275.91 o
  10   5   2     3601.48     3631.42   1356.49 o
  11   5   2    14319.32    14154.99    671.57 o
  12   5   2     1810.46     1564.48    346.48 o
  13   5   2     1647.12     1545.36    346.75 o
  14   5   2     2515.15     3477.14    691.11 o
  15   5   2     8148.91     7782.12    608.61 o
  16   5   2     3436.48     3686.95    526.87 o
  17   5   2     7182.34     8250.07    697.42 o
  18   5   2     1199.40     1248.78    405.87 o
  19   5   2      939.78     1009.86    407.89 o
  20   5   2      675.94      393.40    338.53 o
  21   5   2     3007.25     4287.98   1311.46 o
  22   5   2      403.22      327.86    393.05 o
  23   5   2      589.11      162.13    381.73 o
  24   5   2      338.72      583.62    457.05 o
   0   6   2    12070.80    13349.80    465.95 o
   1   6   2    77681.78    78822.41   3093.00 o
   2   6   2     5417.72     5385.27    521.09 o
   3   6   2    32012.30    33106.35    734.12 o
   4   6   2     1132.62     1016.58    201.63 o
   5   6   2    41198.48    38723.23   3313.12 o
   6   6   2     3639.35     3543.94    330.10 o
   7   6   2    14397.42    14557.68   1485.16 o
   8   6   2     1750.65     1426.75    272.61 o
   9   6   2    13452.39    13606.45    899.73 o
  10   6   2      279.00      135.59    184.72 o
  11   6   2     5931.69     6140.65    567.96 o
  12   6   2     1388.14     1762.04    351.91 o
  13   6   2     1808.04     1564.91    361.88 o
  14   6   2      291.10      249.51    296.85 o
  15   6   2       69.36      225.36    272.17 o
  16   6   2      106.81     -257.38    257.38 o
  17   6   2      109.06       67.29    294.73 o
  18   6   2       61.77      336.69    331.23 o
  19   6   2      404.37       62.12    469.63 o
  20   6   2       59.45     -296.33    296.33 o
  21   6   2      234.34      478.00    403.81 o
  22   6   2       43.64     -127.08    332.66 o
  23   6   2       19.94     -126.39    347.52 o
   0   7   2     2807.82     2858.20    308.80 o
   1   7   2       34.83       -7.48     99.95 o
   2   7   2     1023.26     1293.26    253.65 o
   3   7   2     1590.89     1486.11    241.64 o
   4   7   2     3239.97     3680.95    431.03 o
   5   7   2     1406.83     1237.74    402.54 o
   6   7   2      844.36      820.27    224.80 o
   7   7   2     2413.90     2665.59    334.70 o
   8   7   2     5682.29     5324.43    415.61 o
   9   7   2      261.25      200.01    196.52 o
  10   7   2    12865.20    12515.07    683.76 o
  11   7   2      890.07     1018.02    307.51 o
  12   7   2     3073.47     4115.80   1188.31 o
  13   7   2      977.95     1062.11    331.99 o
  14   7   2     5044.17     5264.86   1067.92 o
  15   7   2     1400.84     1579.68    606.56 o
  16   7   2     6831.80     8055.07    664.09 o
  17   7   2     1576.22     1548.64    439.84 o
  18   7   2     2585.81     2964.40    547.73 o
  19   7   2      806.93     1048.66    560.61 o
  20   7   2     1781.06     1596.19    474.98 o
  21   7   2      232.60      241.86    390.57 o
  22   7   2     1702.50     2253.95    561.70 o
  23   7   2       80.02     -359.96    359.96 o
   0   8   2     5712.50     5475.60    448.49 o
   1   8   2    30279.68    31302.19    591.71 o
   2   8   2     8008.69     7888.37    319.44 o
   3   8   2     2006.40     2035.24    304.20 o
   4   8   2    17406.01    17206.68    624.69 o
   5   8   2     1306.81     1278.68    352.91 o
   6   8   2    15474.98    16475.03   1219.56 o
   7   8   2     1736.52     1739.52    305.41 o
   8   8   2     7465.33     7572.83    498.76 o
   9   8   2      247.71      272.51    239.87 o
  10   8   2     4564.23     4134.41    464.54 o
  11   8   2      476.07      536.93    268.45 o
  12   8   2     1604.62     1845.10    601.97 o
  13   8   2      344.21      -17.37    231.86 o
  14   8   2       27.80     -230.63    230.63 o
  15   8   2      947.32      812.18    347.77 o
  16   8   2      133.59      -64.27    285.95 o
  17   8   2        1.97      -24.94    290.48 o
  18   8   2      577.64      875.77    391.73 o
  19   8   2       39.35      326.98    344.64 o
  20   8   2       73.24       94.82    407.13 o
  21   8   2       75.66       80.14    390.57 o
  22   8   2        6.26      208.91    387.32 o
   0   9   2     1833.43     1782.93    351.07 o
   1   9   2      185.32      119.61    153.81 o
   2   9   2      989.36      972.87    181.10 o
   3   9   2      551.76      901.67    240.28 o
   4   9   2      788.79      760.33    236.78 o
   5   9   2      390.95      391.67    208.66 o
   6   9   2      209.91      154.24    311.55 o
   7   9   2      575.97      412.38    236.02 o
   8   9   2       58.23      150.35    199.67 o
   9   9   2     2744.40     2311.61    391.11 o
  10   9   2      105.13       24.76    232.38 o
  11   9   2     4351.88     3742.35    478.21 o
  12   9   2     1361.68     1235.29    351.36 o
  13   9   2     1724.51     1740.47    464.11 o
  14   9   2      929.01     1161.26    377.48 o
  15   9   2     6080.53     6301.71   1516.41 o
  16   9   2      337.20      746.86    376.06 o
  17   9   2     3466.63     4512.85   1067.00 o
  18   9   2      605.75      722.61    381.11 o
  19   9   2     1171.15     1815.27    499.28 o
  20   9   2      276.47     -144.29    327.53 o
  21   9   2     1788.82     2471.39    585.47 o
   0  10   2    19638.81    20148.90    908.01 o
   1  10   2    15749.69    16535.63    587.12 o
   2  10   2     3982.93     4006.70    299.51 o
   3  10   2     8539.70     8953.45    396.54 o
   4  10   2     1539.94     1595.98    376.80 o
   5  10   2    14236.04    14427.03    660.27 o
   6  10   2     8024.46     9440.49    562.77 o
   7  10   2     2267.42     2206.55    378.85 o
   8  10   2      314.93      216.85    241.45 o
   9  10   2     2729.72     2340.62    397.52 o
  10  10   2      379.41      379.14    274.62 o
  11  10   2      244.73      156.41    267.28 o
  12  10   2     1252.22     1650.52    585.42 o
  13  10   2      819.02     1033.32    369.86 o
  14  10   2      304.98      234.50    306.64 o
  15  10   2        8.87      -50.75    288.90 o
  16  10   2      242.63     -209.52    261.92 o
  17  10   2      209.64      769.14    424.59 o
  18  10   2       53.99      -94.83    330.62 o
  19  10   2       69.57      125.38    382.33 o
  20  10   2        3.03      126.26    380.07 o
   0  11   2      478.12      330.85    290.41 o
   1  11   2       12.66       30.51    183.98 o
   2  11   2      198.77       40.36    182.33 o
   3  11   2        4.16     -128.18    155.18 o
   4  11   2      849.86      738.97    207.45 o
   5  11   2        4.87     -187.37    199.12 o
   6  11   2      294.03      324.99    259.76 o
   7  11   2      417.77      244.57    254.49 o
   8  11   2      404.20      532.18    281.96 o
   9  11   2       42.57       75.70    254.37 o
  10  11   2     2190.01     1866.40    402.18 o
  11  11   2     1114.46     1261.24    362.06 o
  12  11   2     1107.79     1235.55    391.59 o
  13  11   2      392.30       94.43    289.43 o
  14  11   2     3009.50     3365.94    539.69 o
  15  11   2      518.82      513.59    363.50 o
  16  11   2     2847.22     2573.06    524.38 o
  17  11   2       35.94      -71.26    334.25 o
  18  11   2     1146.20     1195.91    470.17 o
  19  11   2       69.71     -112.30    375.78 o
   0  12   2     8568.12     9168.28    731.55 o
   1  12   2     8878.48     9352.54    518.79 o
   2  12   2    13943.39    13561.46    939.25 o
   3  12   2     1065.02      905.51    283.30 o
   4  12   2     4718.91     5099.91    420.07 o
   5  12   2     5052.03     5435.74    393.95 o
   6  12   2     1925.23     2337.34    423.67 o
   7  12   2     2464.40     2341.06    733.39 o
   8  12   2     2091.27     1955.81    394.03 o
   9  12   2      732.32      587.66    303.60 o
  10  12   2      203.96      433.41    317.44 o
  11  12   2     1560.38      827.74    341.68 o
  12  12   2      782.24      763.44    363.75 o
  13  12   2       10.65      221.26    327.15 o
  14  12   2       45.53     -281.14    281.14 o
  15  12   2      146.40      303.10    352.35 o
  16  12   2      414.49      495.53    395.96 o
  17  12   2        2.91      247.10    404.25 o
  18  12   2       88.19       21.37    391.19 o
   0  13   2      677.92      178.29    360.26 o
   1  13   2       24.19       18.38    299.61 o
   2  13   2      523.92      455.84    371.29 o
   3  13   2      127.69      529.36    398.86 o
   4  13   2       28.36     -139.69    314.31 o
   5  13   2       52.26      181.70    279.78 o
   6  13   2       57.96     -251.49    251.49 o
   7  13   2     1444.45     1950.07    548.66 o
   8  13   2        5.44     -238.15    238.15 o
   9  13   2      801.82     1017.89    372.68 o
  10  13   2       22.99      109.67    319.67 o
  11  13   2     2128.48     3418.79   1468.62 o
  12  13   2        2.03     -153.89    304.53 o
  13  13   2      897.15      898.40    414.35 o
  14  13   2      107.30       55.35    338.74 o
  15  13   2     1788.80     1459.30    466.48 o
  16  13   2      201.97      117.64    556.93 o
  17  13   2     1162.37     1529.27    744.42 o
   4  14   2      681.79      220.57    448.49 o
   5  14   2      741.44      522.01    466.87 o
   6  14   2     2929.80     2902.86    467.66 o
   7  14   2      709.91      795.77    359.16 o
   8  14   2      443.74      488.45    328.12 o
   9  14   2     1761.80     1402.55    414.78 o
  10  14   2      287.34      385.83    367.26 o
  11  14   2      136.04     -431.95    431.95 o
  12  14   2      238.70      444.81    522.01 o
  13  14   2       89.79      -16.54    498.12 o
  14  14   2       82.26       58.82    540.39 o
  15  14   2       84.00       -1.84    542.23 o
   9  15   2      261.07      283.06    505.47 o
  10  15   2      687.42      746.26    573.48 o
  11  15   2       12.77     -452.16    452.16 o
  12  15   2      385.33      380.48    571.64 o
  13  15   2       94.02      257.33    547.74 o
   2   0   3    42822.50    45569.38    909.84 o
   4   0   3    24166.70    21946.53    746.26 o
   6   0   3    32599.02    31059.67   1018.29 o
   8   0   3    32326.83    31430.96   1145.12 o
  10   0   3    30343.66    30216.00   1242.53 o
  12   0   3    13177.52    10747.18    849.19 o
  14   0   3     2267.70     1773.74    505.47 o
  16   0   3     4213.79     5082.26    790.37 o
  18   0   3      519.41      803.24    496.28 o
  20   0   3      239.14      385.99    488.93 o
  22   0   3      205.05      382.32    514.66 o
  24   0   3       21.14      255.49    534.88 o
   1   1   3     2399.66     2708.14    113.57 o
   2   1   3     1098.21     1231.83    306.96 o
   3   1   3      296.02       81.91    100.75 o
   4   1   3    10814.38    10508.26    378.85 o
   5   1   3    17253.87    18120.16    519.76 o
   6   1   3     5010.82     4533.89    455.84 o
   7   1   3     8816.55     9400.60    443.85 o
   8   1   3    15826.26    15383.85    767.39 o
   9   1   3     8371.93     7713.03    453.40 o
  10   1   3    10523.11    11011.59    802.32 o
  11   1   3     3256.02     3076.80    808.75 o
  12   1   3     2608.74     2508.56    356.26 o
  13   1   3     2880.48     2100.11    358.44 o
  14   1   3     1268.16     1145.12    326.23 o
  15   1   3     1781.94     1689.74    388.51 o
  16   1   3      348.65      430.71    287.51 o
  17   1   3      716.13      730.07    347.65 o
  18   1   3      797.73      689.00    351.43 o
  19   1   3      312.24      118.39    300.70 o
  20   1   3      107.37     -176.68    282.67 o
  21   1   3      225.36      400.39    350.26 o
  22   1   3      276.14      130.95    355.67 o
  23   1   3       77.66       70.30    373.71 o
  24   1   3        8.93      -63.10    384.12 o
  25   1   3       97.85     -181.17    363.24 o
   1   2   3    25149.66    25767.70    769.03 o
   2   2   3    10469.09    11461.44    397.94 o
   3   2   3     8000.81     8147.30    762.80 o
   4   2   3     6703.23     6572.23    312.62 o
   5   2   3     7831.43     7794.13    569.80 o
   6   2   3     2073.34     1580.79    223.75 o
   7   2   3    25486.97    25844.94   1684.59 o
   8   2   3      887.41     1033.54    331.77 o
   9   2   3    15466.42    14758.77    604.21 o
  10   2   3     2073.45     2256.52    318.36 o
  11   2   3     7390.16     6491.36    720.52 o
  12   2   3       44.83       39.82    176.81 o
  13   2   3     2267.96     2357.30    590.94 o
  14   2   3      259.76      361.06    265.13 o
  15   2   3     3223.32     3399.31    828.05 o
  16   2   3      769.14      965.48    344.84 o
  17   2   3      972.03      959.62    441.14 o
  18   2   3      959.88      844.68    358.15 o
  19   2   3      437.51      922.53    393.11 o
  20   2   3      120.67     -268.37    268.37 o
  21   2   3      202.12      364.33    367.85 o
  22   2   3       38.22       65.89    333.41 o
  23   2   3      121.51        7.50    386.66 o
  24   2   3       76.28     -177.44    351.76 o
  25   2   3      179.24      172.08    426.17 o
   1   3   3     7285.60     7372.34    221.36 o
   2   3   3     1701.89     1514.52    169.93 o
   3   3   3       52.97       55.01    108.34 o
   4   3   3     1722.41     1792.05    468.71 o
   5   3   3     2295.10     2342.85    358.42 o
   6   3   3     8582.05     7667.43    476.98 o
   7   3   3      588.92      452.03    175.33 o
   8   3   3     7070.00     6357.88    406.59 o
   9   3   3     3775.86     3827.38    448.49 o
  10   3   3     3593.64     3104.43    578.99 o
  11   3   3     1522.36     1171.93    278.44 o
  12   3   3     5595.09     6435.83    492.58 o
  13   3   3     3633.28     3847.00    459.44 o
  14   3   3      830.46      581.59    282.26 o
  15   3   3     1401.92     1539.10    375.18 o
  16   3   3     1110.57      943.02    481.57 o
  17   3   3     3844.19     4272.06   1219.56 o
  18   3   3      313.55      288.09    322.99 o
  19   3   3      458.96      863.21    389.81 o
  20   3   3      832.74      695.67    387.08 o
  21   3   3      182.35      -50.59    324.36 o
  22   3   3       56.06      280.33    346.62 o
  23   3   3      115.03      218.66    390.43 o
  24   3   3      362.41      591.84    448.53 o
   1   4   3    15797.02    15817.78   1100.14 o
   2   4   3     6824.17     6167.63    894.22 o
   3   4   3     7801.06     7491.32    385.99 o
   4   4   3     7512.59     7315.90    347.56 o
   5   4   3    10024.96     9799.14    422.60 o
   6   4   3    12676.69    12524.15   2065.07 o
   7   4   3     3662.93     3442.77    394.27 o
   8   4   3    15721.54    14482.51    594.87 o
   9   4   3      293.66      282.17    190.40 o
  10   4   3    16406.91    16202.39    684.12 o
  11   4   3     1388.22     1667.68    317.62 o
  12   4   3     3793.67     3522.69    435.53 o
  13   4   3     1019.99      920.58    309.04 o
  14   4   3     1872.33     2023.32    418.16 o
  15   4   3       35.01      104.31    248.23 o
  16   4   3      645.02      428.22    294.61 o
  17   4   3      102.70        5.51    265.97 o
  18   4   3      414.46      637.02    345.84 o
  19   4   3      177.13       95.18    279.23 o
  20   4   3        2.99      145.34    327.36 o
  21   4   3      109.44      -63.22    344.31 o
  22   4   3       98.09      667.30    874.92 o
  23   4   3       35.22      192.22    403.31 o
  24   4   3      243.98      247.14    427.60 o
   1   5   3     2476.05     2417.98    165.28 o
   2   5   3     3239.62     3413.44    146.86 o
   3   5   3      726.63      765.60    245.38 o
   4   5   3      481.56      381.90    151.04 o
   5   5   3     4714.31     4927.05    568.88 o
   6   5   3     3499.88     3821.24    315.06 o
   7   5   3     7236.73     7231.42    429.26 o
   8   5   3     1279.53      998.49    247.74 o
   9   5   3     6646.66     5996.51    434.05 o
  10   5   3      593.98      508.77    238.43 o
  11   5   3     5084.63     4215.76    452.89 o
  12   5   3     1137.79     1042.75    296.04 o
  13   5   3     1926.79     2395.54    665.38 o
  14   5   3     1674.10     1384.88    552.34 o
  15   5   3     2041.59     1913.38    613.00 o
  16   5   3      960.18      931.26    362.56 o
  17   5   3     2916.03     3183.30    536.72 o
  18   5   3      869.63      729.10    379.71 o
  19   5   3       74.34      161.38    290.49 o
  20   5   3       27.50     -128.13    313.15 o
  21   5   3      228.69      381.74    397.94 o
  22   5   3        6.75      136.81    367.13 o
  23   5   3      209.74      258.35    403.26 o
  24   5   3       47.03      165.86    417.63 o
   1   6   3     6431.08     7160.53    419.94 o
   2   6   3      877.42      952.18    145.15 o
   3   6   3     4397.50     3607.06    540.39 o
   4   6   3      994.02      826.81    191.94 o
   5   6   3     3750.71     3697.11    311.32 o
   6   6   3     3464.35     3407.77    329.47 o
   7   6   3     4495.37     3913.29    505.47 o
   8   6   3     1356.27     1192.96    270.34 o
   9   6   3     2573.28     2740.13    760.04 o
  10   6   3     1557.74     1439.06    315.13 o
  11   6   3     6083.60     5388.51    468.48 o
  12   6   3      290.53      411.87    248.19 o
  13   6   3     2951.02     3383.33    706.74 o
  14   6   3      222.89      154.62    263.80 o
  15   6   3     1006.85      858.36    337.96 o
  16   6   3      451.64      546.45    318.72 o
  17   6   3       14.10     -203.10    256.46 o
  18   6   3      116.78      116.96    325.29 o
  19   6   3       47.58      107.02    374.05 o
  20   6   3      135.36      628.89    410.17 o
  21   6   3      163.97       92.95    355.07 o
  22   6   3        4.67     -143.29    367.91 o
  23   6   3       68.59     -140.27    364.55 o
   1   7   3      754.49      730.42    127.67 o
   2   7   3     2739.42     2885.56    188.11 o
   3   7   3      145.84        9.68    138.26 o
   4   7   3     1157.74     1251.39    235.46 o
   5   7   3     3989.78     3659.14    612.08 o
   6   7   3    10150.33    10523.18    517.65 o
   7   7   3     2539.03     2010.25    317.78 o
   8   7   3     6432.39     5861.04    436.12 o
   9   7   3     6618.12     6294.97    467.89 o
  10   7   3     3178.35     2789.54    395.77 o
  11   7   3     1229.10     1247.21    353.83 o
  12   7   3     3875.27     4047.22    496.44 o
  13   7   3     2169.78     2000.15    398.35 o
  14   7   3      261.50      235.33    267.20 o
  15   7   3      280.81      483.32    304.90 o
  16   7   3     1607.14     1740.26    431.09 o
  17   7   3       58.36       88.90    305.83 o
  18   7   3     1367.28     1216.28    425.82 o
  19   7   3      314.76      299.42    369.72 o
  20   7   3       46.93     -189.21    307.19 o
  21   7   3       98.71      -69.50    362.70 o
  22   7   3       60.86      144.15    403.49 o
  23   7   3       12.79     -229.75    355.38 o
   1   8   3     2784.45     2807.84    207.32 o
   2   8   3     6676.26     6926.66    284.89 o
   3   8   3      209.93       -0.85    214.65 o
   4   8   3     2870.96     3142.55    345.59 o
   5   8   3     4237.57     4458.46    367.12 o
   6   8   3     2274.90     2757.49    358.05 o
   7   8   3     1778.77     1674.94    305.15 o
   8   8   3     4671.43     4800.89    624.02 o
   9   8   3     2200.70     2497.54    376.58 o
  10   8   3     3162.38     2567.39    394.33 o
  11   8   3     2608.91     2566.67    421.84 o
  12   8   3     1536.64     1599.81    376.18 o
  13   8   3      173.44      451.17    292.28 o
  14   8   3     1626.98     1678.23    413.30 o
  15   8   3     1411.02     1448.06    485.25 o
  16   8   3       82.44      142.67    298.69 o
  17   8   3      813.84      889.51    448.49 o
  18   8   3      178.62       29.02    332.72 o
  19   8   3      177.74     -297.08    298.63 o
  20   8   3      158.22       37.03    364.75 o
  21   8   3       16.15     -325.54    325.54 o
  22   8   3      100.57      130.94    403.65 o
   1   9   3      268.54      105.86    130.55 o
   2   9   3      221.76      166.77    137.87 o
   3   9   3     1342.71     1113.78    184.24 o
   4   9   3       69.52      203.53    200.10 o
   5   9   3     2672.77     2352.18    337.60 o
   6   9   3      104.77       14.33    197.50 o
   7   9   3     4512.25     4264.62   1011.86 o
   8   9   3     2315.13     1873.92    343.31 o
   9   9   3     1740.47     1687.91    354.52 o
  10   9   3     1040.63     1276.63    336.85 o
  11   9   3     4999.61     4333.73    515.87 o
  12   9   3      811.26      750.74    319.06 o
  13   9   3      793.50      597.02    328.63 o
  14   9   3      447.41      226.60    311.53 o
  15   9   3      490.16      500.71    334.17 o
  16   9   3      137.08      525.07    339.56 o
  17   9   3     1466.72     1243.58    436.70 o
  18   9   3      143.16      -31.03    336.50 o
  19   9   3       15.29      170.24    358.02 o
  20   9   3      163.01     -178.90    337.41 o
  21   9   3       68.25      111.14    382.75 o
   1  10   3     2663.96     2336.50    282.00 o
   2  10   3     2604.65     2579.06    367.33 o
   3  10   3     1409.71     1195.92    211.49 o
   4  10   3     4211.15     4502.05    343.27 o
   5  10   3     1056.27     1749.66    358.42 o
   6  10   3      676.27      466.49    242.95 o
   7  10   3     4530.23     5064.69    718.68 o
   8  10   3      550.70      659.59    273.48 o
   9  10   3     1516.18     1387.43    851.94 o
  10  10   3     4129.71     4045.49    502.72 o
  11  10   3     2738.88     2793.85   1055.05 o
  12  10   3      334.51      461.36    315.23 o
  13  10   3       42.30        5.70    267.35 o
  14  10   3      124.96     -245.79    265.84 o
  15  10   3      803.89     1257.05    422.70 o
  16  10   3      686.18      834.17    399.68 o
  17  10   3       76.76      -95.58    343.12 o
  18  10   3      218.96      496.44    391.85 o
  19  10   3      155.05      149.07    344.48 o
  20  10   3      171.79      200.27    411.95 o
   1  11   3      360.07      307.81    197.44 o
   2  11   3       65.58      -23.17    174.88 o
   3  11   3       15.17     -149.22    149.22 o
   4  11   3      703.18      604.90    191.04 o
   5  11   3      222.43      194.30    185.08 o
   6  11   3     2100.67     2112.06    380.05 o
   7  11   3     1035.06      809.30    313.13 o
   8  11   3     1638.81     1714.84    367.14 o
   9  11   3      996.16      730.59    316.65 o
  10  11   3     2645.55     2883.47    935.58 o
  11  11   3      661.95      832.75    339.87 o
  12  11   3     1710.22     2142.87    441.49 o
  13  11   3      110.03       38.37    302.08 o
  14  11   3      148.98       40.38    312.42 o
  15  11   3       29.70      146.37    328.53 o
  16  11   3      294.18      201.76    332.50 o
  17  11   3       43.60      147.41    378.49 o
  18  11   3       44.22      -10.94    350.56 o
  19  11   3        2.14      422.13    398.60 o
   1  12   3      500.84      378.64    336.37 o
   2  12   3     1759.38     1424.50    439.30 o
   3  12   3      737.82      702.06    290.95 o
   4  12   3      566.38      485.16    274.70 o
   5  12   3      885.63      844.53    309.64 o
   6  12   3     1935.70     1840.06    457.68 o
   7  12   3      244.85      215.78    276.76 o
   8  12   3     1462.92     1864.92    411.36 o
   9  12   3     1589.68     1327.12    380.25 o
  10  12   3      769.65      822.32    360.53 o
  11  12   3      390.21      533.23    324.65 o
  12  12   3      331.78      264.50    378.64 o
  13  12   3      304.15      312.61    341.79 o
  14  12   3      426.47      557.74    367.56 o
  15  12   3        7.38      232.22    372.80 o
  16  12   3      245.59      445.95    395.06 o
  17  12   3      236.68       -0.30    385.36 o
  18  12   3       94.72      433.44    436.23 o
   4  13   3      209.16     -118.13    259.76 o
   5  13   3     1543.45     1987.47    402.12 o
   6  13   3      121.90      107.03    298.69 o
   7  13   3      670.64      761.38    336.01 o
   8  13   3       73.79      116.68    291.80 o
   9  13   3      855.62     1043.02    382.76 o
  10  13   3       71.58       25.24    286.56 o
  11  13   3      380.38      598.62    343.49 o
  12  13   3      319.59      411.32    356.75 o
  13  13   3      522.25      721.22    394.33 o
  14  13   3        5.67      141.26    363.84 o
  15  13   3      325.87      673.21    407.17 o
  16  13   3      220.51      333.91    393.61 o
   5  14   3      653.63      599.21    520.17 o
   6  14   3      384.09      788.53    523.85 o
   7  14   3      790.26      176.45    468.71 o
   8  14   3      205.28      371.10    343.55 o
   9  14   3      250.03      194.07    340.34 o
  10  14   3     1106.02     1424.68    430.89 o
  11  14   3      221.61      265.79    349.16 o
  12  14   3      197.17      -69.72    328.83 o
  13  14   3      392.48      531.70    421.60 o
  14  14   3       34.25      103.16    370.43 o
  15  14   3      130.16     -115.80    571.64 o
   7  15   3       95.92      159.91    499.95 o
   8  15   3      306.52     1130.41    604.72 o
   9  15   3      116.97      398.86    525.69 o
   0   0   4    63395.43    73531.90   1176.36 o
   2   0   4    42262.91    46286.22   1012.78 o
   4   0   4    67874.88    69183.04   1396.93 o
   6   0   4    50909.73    51579.86   1362.01 o
   8   0   4    27071.55    30247.24   1156.14 o
  10   0   4    40641.13    42148.73   1509.05 o
  12   0   4      848.47      492.60    338.20 o
  14   0   4    10563.34     8934.85    873.08 o
  16   0   4      804.63     1040.35    501.79 o
  18   0   4     4348.07     4688.91    862.05 o
  20   0   4      381.75      792.21    542.23 o
  22   0   4       64.42      397.02    509.14 o
  24   0   4       10.78      134.18    571.64 o
   0   1   4      682.87      559.59    122.75 o
   1   1   4      247.42      101.35     66.75 o
   2   1   4       67.32       96.39    101.79 o
   3   1   4     1217.54     1399.76    251.82 o
   4   1   4      170.26      119.17    164.51 o
   5   1   4    13799.67    14443.57   1057.81 o
   6   1   4     2590.99     2280.75    523.85 o
   7   1   4     5560.57     5433.30    359.57 o
   8   1   4     3396.60     2362.35    296.20 o
   9   1   4    12217.32    11835.60    560.57 o
  10   1   4      951.41      725.16    233.30 o
  11   1   4     1606.53     1608.94    311.41 o
  12   1   4     5862.64     6130.43    473.19 o
  13   1   4    11486.51    11432.53    655.63 o
  14   1   4     7148.64     7014.41    775.66 o
  15   1   4     4399.23     5222.72    580.29 o
  16   1   4     6436.34     5574.41   1359.25 o
  17   1   4     5181.04     6558.95    676.16 o
  18   1   4     6384.90     5616.96    646.25 o
  19   1   4     2515.60     1940.44    483.32 o
  20   1   4     1423.52     2096.29    508.94 o
  21   1   4     1007.69     1526.28    480.11 o
  22   1   4     1753.50     2211.04    546.19 o
  23   1   4     1311.77     1736.99    554.90 o
  24   1   4      498.44     1064.60    472.32 o
   0   2   4     8028.34     9159.04    288.58 o
   1   2   4    81539.38    85619.44    884.37 o
   2   2   4     1378.61     1871.82    258.25 o
   3   2   4    75361.88    73129.05   5310.18 o
   4   2   4     1777.74     1764.43    219.81 o
   5   2   4    27136.75    25938.87   2555.83 o
   6   2   4      402.31      243.54    154.67 o
   7   2   4    30422.60    29933.41    785.28 o
   8   2   4      559.77      932.08    230.37 o
   9   2   4    13775.16    12856.14   1186.47 o
  10   2   4     7640.31     8057.32    493.56 o
  11   2   4     6514.91     5692.60    664.46 o
  12   2   4      442.13      537.31    247.74 o
  13   2   4     1900.55     2263.20    385.20 o
  14   2   4     1797.35     1439.70    357.29 o
  15   2   4     1545.49     1974.52    420.00 o
  16   2   4       18.39      -25.22    250.59 o
  17   2   4      418.57      549.73    344.06 o
  18   2   4       21.51      183.73    309.98 o
  19   2   4       48.33       60.76    313.72 o
  20   2   4      276.24      229.06    329.85 o
  21   2   4      102.84      216.73    367.91 o
  22   2   4       97.18     -343.32    458.60 o
  23   2   4       31.54      -33.84    353.38 o
  24   2   4       15.67      377.12    443.22 o
   0   3   4     2248.18     2532.73    151.64 o
   1   3   4      734.11      767.90    121.40 o
   2   3   4     1020.91     1079.50    159.87 o
   3   3   4     3213.49     3194.69    281.22 o
   4   3   4     1230.26     1005.39    184.52 o
   5   3   4     3017.77     2999.74    282.75 o
   6   3   4    11377.21    10669.43    469.50 o
   7   3   4     1906.23     2019.68    274.37 o
   8   3   4     2634.30     2332.10    308.02 o
   9   3   4     6417.37     6114.63    429.62 o
  10   3   4    10849.64    10179.05    558.22 o
  11   3   4     1541.02     1200.11    282.64 o
  12   3   4     2987.81     2610.57    391.99 o
  13   3   4     6023.89     5951.91   1411.64 o
  14   3   4     6187.80     5921.96    550.48 o
  15   3   4     1710.63     1431.42    374.83 o
  16   3   4     6545.59     5141.75    994.39 o
  17   3   4     3312.30     3450.21    544.54 o
  18   3   4     2847.93     4280.20    597.71 o
  19   3   4     1714.24     2321.75    500.82 o
  20   3   4     1897.85     2265.89    513.72 o
  21   3   4      562.15      714.64    418.45 o
  22   3   4     1892.00     2068.71    561.25 o
  23   3   4      671.29      452.12    420.12 o
  24   3   4      451.71      150.72    401.30 o
   0   4   4    62298.14    63909.62   1521.92 o
   1   4   4    10715.19    10228.17    304.29 o
   2   4   4    45090.02    44828.36    842.75 o
   3   4   4     6104.90     6093.71    306.12 o
   4   4   4    50598.93    49322.96   1952.95 o
   5   4   4     1737.14     1153.98    214.58 o
   6   4   4    33003.47    34623.70   2745.16 o
   7   4   4     1222.53     1077.96    233.08 o
   8   4   4     9834.68     9823.33    751.77 o
   9   4   4      663.14      260.35    191.55 o
  10   4   4    14880.98    15232.68    682.17 o
  11   4   4     4013.23     3405.02    411.12 o
  12   4   4      317.23      490.53    246.27 o
  13   4   4      200.61      143.41    228.04 o
  14   4   4     3152.04     2663.47    449.41 o
  15   4   4      382.53      330.48    258.70 o
  16   4   4     1187.03     1769.61    422.98 o
  17   4   4      205.62      617.03    347.53 o
  18   4   4      239.45      257.46    317.68 o
  19   4   4      160.37      -19.97    301.52 o
  20   4   4      330.78      151.85    334.94 o
  21   4   4       89.00     -128.47    331.36 o
  22   4   4      171.71      197.82    379.43 o
  23   4   4        6.21     -175.40    333.43 o
  24   4   4       19.58      -58.04    396.10 o
   0   5   4      386.78      270.60     93.55 o
   1   5   4      873.55      738.87    127.28 o
   2   5   4      859.32      764.37    221.49 o
   3   5   4      802.29      762.64    193.92 o
   4   5   4     1097.52      879.70    198.22 o
   5   5   4     5631.28     6091.48    369.04 o
   6   5   4     3001.53     2577.41    386.91 o
   7   5   4     1957.55     2182.60    517.42 o
   8   5   4       49.07      -34.22    155.66 o
   9   5   4     9904.96     9698.79    545.80 o
  10   5   4     5542.52     5551.97    457.68 o
  11   5   4     3246.63     3112.47    421.32 o
  12   5   4     2007.68     1900.07    374.97 o
  13   5   4     7998.78     8294.69    588.25 o
  14   5   4     1421.81     1749.11    397.69 o
  15   5   4     8874.11     8858.45   1900.56 o
  16   5   4      706.57      444.31    314.44 o
  17   5   4     6890.45     6072.42    672.26 o
  18   5   4      939.26     1278.25    451.25 o
  19   5   4     3373.64     4053.90    607.92 o
  20   5   4      372.44       72.58    507.31 o
  21   5   4     1446.83     1583.71    488.17 o
  22   5   4      664.95      697.00    435.53 o
  23   5   4      792.94      684.73    451.85 o
   0   6   4    14606.83    15176.92    712.25 o
   1   6   4    56339.20    53534.16   3359.99 o
   2   6   4     7427.00     7564.18    349.31 o
   3   6   4    49386.80    47433.79   1058.73 o
   4   6   4     4483.07     4481.04    412.65 o
   5   6   4    23039.07    23166.95    694.25 o
   6   6   4     2507.27     2986.57    340.38 o
   7   6   4    19631.37    17880.41    676.93 o
   8   6   4     2604.31     2631.52    356.93 o
   9   6   4     9387.12     9473.67    603.81 o
  10   6   4      349.74      541.72    316.15 o
  11   6   4     4992.27     4973.52    476.30 o
  12   6   4      562.98      477.37    272.01 o
  13   6   4      338.73      336.05    272.10 o
  14   6   4       43.73       16.80    241.70 o
  15   6   4      462.45      467.58    300.66 o
  16   6   4       22.65      -41.34    260.83 o
  17   6   4      273.31      162.31    308.02 o
  18   6   4      188.95      189.72    300.52 o
  19   6   4        5.07     -184.73    291.00 o
  20   6   4       28.72      -15.11    302.56 o
  21   6   4       99.30      234.56    353.15 o
  22   6   4        8.27      104.69    373.38 o
  23   6   4       27.96      161.37    383.93 o
   0   7   4     3846.08     4087.19    481.57 o
   1   7   4       42.87       63.97     85.17 o
   2   7   4     1911.30     1855.22    330.85 o
   3   7   4      948.65      884.01    125.01 o
   4   7   4      134.94       31.29    149.27 o
   5   7   4      611.77      328.66    189.87 o
   6   7   4     3918.46     3120.72    413.57 o
   7   7   4       16.18      -35.25    223.33 o
   8   7   4     1839.63     1546.67    315.18 o
   9   7   4     1883.90     1928.52    335.29 o
  10   7   4     7867.18     6646.06    509.44 o
  11   7   4      319.62      415.08    253.37 o
  12   7   4     5876.01     5448.84    525.76 o
  13   7   4     2724.29     2955.47    456.64 o
  14   7   4     5891.37     5339.14    589.55 o
  15   7   4      360.69      511.55    324.92 o
  16   7   4     5681.99     5635.59   1219.56 o
  17   7   4      714.10      908.38    393.86 o
  18   7   4     2413.07     2569.06    530.69 o
  19   7   4      632.94      701.36    412.43 o
  20   7   4      918.67     1214.97    462.85 o
  21   7   4      124.06     -127.10    349.97 o
  22   7   4      996.05     1369.70    522.57 o
   0   8   4   117705.05   111294.99  11793.96 o
   1   8   4    23283.26    22280.66    436.92 o
   2   8   4    62898.58    65866.52   3664.17 o
   3   8   4    13337.96    13163.83    347.78 o
   4   8   4    22208.73    22864.78    770.48 o
   5   8   4     4005.84     3636.43    361.33 o
   6   8   4    13800.75    13599.44    828.97 o
   7   8   4     2986.60     2695.10    371.34 o
   8   8   4     6971.00     6941.64    496.65 o
   9   8   4     1496.11     1335.38    328.10 o
  10   8   4     6005.44     6008.01    498.93 o
  11   8   4     1287.48      978.16    313.87 o
  12   8   4      593.36      432.87    289.28 o
  13   8   4       85.54      192.89    256.99 o
  14   8   4     1245.17     1330.73    379.10 o
  15   8   4      340.66      390.69    313.43 o
  16   8   4       92.33      266.45    311.61 o
  17   8   4       23.64       64.67    309.80 o
  18   8   4      662.00      473.91    381.45 o
  19   8   4       35.81       81.39    343.29 o
  20   8   4       11.99      473.12    409.79 o
  21   8   4        4.76      -31.32    367.85 o
  22   8   4       35.51     -153.02    383.40 o
   0   9   4      851.00      507.31    227.92 o
   1   9   4      513.54      390.57    138.40 o
   2   9   4      814.46      509.67    140.25 o
   3   9   4      557.84      673.79    151.01 o
   4   9   4      586.94      485.40    150.45 o
   5   9   4     2250.73     2180.73    359.34 o
   6   9   4     1070.10     1253.35    510.06 o
   7   9   4      549.21      394.25    237.75 o
   8   9   4      191.93       67.34    225.93 o
   9   9   4     5394.98     6211.02    541.30 o
  10   9   4      656.21      335.47    332.69 o
  11   9   4     2820.85     3636.38    498.50 o
  12   9   4      260.71      192.71    391.51 o
  13   9   4     3820.70     4456.58   1021.05 o
  14   9   4      352.76      366.45    322.68 o
  15   9   4     2879.29     3661.37   1144.20 o
  16   9   4      899.50      631.89    465.03 o
  17   9   4     1354.52     1843.53    610.24 o
  18   9   4      394.10      505.83    383.86 o
  19   9   4     1385.44     1204.64    469.50 o
  20   9   4       10.53      -99.43    351.05 o
  21   9   4     1105.15     1329.88    520.87 o
   0  10   4     9870.51     8262.11    520.17 o
   1  10   4     8309.07     8696.05    341.72 o
   2  10   4     7077.01     7127.03    691.64 o
   3  10   4    10432.57    10006.64    367.54 o
   4  10   4     2471.25     2321.18    353.13 o
   5  10   4     5173.95     5219.36    512.82 o
   6  10   4     5463.56     5413.34    845.51 o
   7  10   4     6722.64     7066.54    522.20 o
   8  10   4     1822.25     1677.84    356.63 o
   9  10   4     1592.38     1746.61    786.69 o
  10  10   4      330.07      278.79    280.02 o
  11  10   4     2120.35     2052.34    635.05 o
  12  10   4      709.24      813.63    359.17 o
  13  10   4      247.64       20.99    278.10 o
  14  10   4      600.82      141.97    299.57 o
  15  10   4      176.77      174.48    337.45 o
  16  10   4       78.48      134.32    317.56 o
  17  10   4       54.15     -148.86    315.76 o
  18  10   4       36.14     -105.24    321.69 o
  19  10   4      116.00      127.58    373.67 o
  20  10   4      115.90      -53.92    380.79 o
   0  11   4      153.50     -123.15    220.57 o
   1  11   4      536.62      261.01    257.33 o
   2  11   4      387.77       41.25    201.56 o
   3  11   4      414.82      621.81    542.23 o
   4  11   4        2.11     -144.85    200.78 o
   5  11   4     1498.36     1043.02    413.57 o
   6  11   4     1036.37     1134.07    318.38 o
   7  11   4      722.96      581.75    299.43 o
   8  11   4      437.90      352.95    282.90 o
   9  11   4      939.15     1188.89    365.62 o
  10  11   4     1833.21     2428.32    451.43 o
  11  11   4       23.16       23.27    263.00 o
  12  11   4     1038.30     1379.21    463.19 o
  13  11   4      248.50       83.89    312.83 o
  14  11   4     1851.92     2401.52    495.34 o
  15  11   4      235.86      428.18    356.22 o
  16  11   4     2470.49     3169.78    576.62 o
  17  11   4       85.82      120.03    340.93 o
  18  11   4     1692.04     1801.09    520.17 o
  19  11   4      132.48      128.36    400.39 o
   3  12   4     1249.21     1753.52    591.86 o
   4  12   4     3467.89     3411.28   1326.17 o
   5  12   4     3059.97     3206.09    515.58 o
   6  12   4     3108.47     4571.53    521.45 o
   7  12   4     1136.77     1184.85    356.64 o
   8  12   4      859.56      872.79    344.64 o
   9  12   4      360.13      169.20    278.06 o
  10  12   4     1107.25     1040.39    376.27 o
  11  12   4       69.85     -101.76    302.36 o
  12  12   4      231.54      296.86    336.85 o
  13  12   4       63.81       66.79    312.67 o
  14  12   4      348.35      303.77    359.84 o
  15  12   4      205.19     -183.19    328.20 o
  16  12   4       76.55      -21.79    350.05 o
  17  12   4       30.74     -182.89    361.32 o
   4  13   4      468.96      792.21    507.31 o
   5  13   4      306.04      -16.54    380.48 o
   6  13   4      106.11     -301.44    363.94 o
   7  13   4      480.64      696.63    507.31 o
   8  13   4      346.78      319.47    306.94 o
   9  13   4      778.62     1071.06    381.46 o
  10  13   4       89.33      217.12    316.64 o
  11  13   4       72.27      256.33    332.99 o
  12  13   4      232.02     -100.88    312.83 o
  13  13   4      954.87      925.47    421.11 o
  14  13   4       30.75      238.94    372.91 o
  15  13   4      923.65      217.07    375.61 o
  16  13   4      131.97     -105.81    370.37 o
   5  14   4     1391.17     1981.44    669.06 o
   6  14   4     1053.88     1088.14    569.80 o
   7  14   4      760.99     1187.39    634.13 o
   8  14   4      404.28      634.13    545.91 o
   9  14   4      132.34      367.61    488.93 o
  10  14   4      536.03      354.75    566.12 o
  11  14   4      373.97      334.53    593.70 o
  12  14   4      508.02      505.47    590.02 o
  13  14   4      180.34      212.31    367.39 o
  14  14   4      137.89      538.09    412.69 o
   6  15   4      273.20      382.32    538.55 o
   7  15   4       63.36      501.79    545.91 o
   8  15   4      164.78      163.59    538.55 o
   9  15   4       82.33      143.37    496.28 o
  10  15   4      284.32      156.24    509.14 o
  11  15   4      150.00     -408.05    452.16 o
  12  15   4      559.86      656.19    648.84 o
   8  16   4       41.11      -27.57    542.23 o
   2   0   5    11682.29    13579.64    613.91 o
   4   0   5     6660.09     5584.05    454.00 o
   6   0   5    11952.25    11462.19    696.63 o
   8   0   5     6527.75     6050.92    584.51 o
  10   0   5     8045.41     7677.61    709.49 o
  12   0   5     2299.69     1566.03    474.22 o
  14   0   5     4478.72     3922.44    705.82 o
  16   0   5     1073.78     1692.86    595.53 o
  18   0   5     1302.50     1064.24    556.93 o
  20   0   5       81.41     -121.31    369.45 o
  22   0   5      648.61      816.10    615.75 o
  24   0   5      413.63      698.47    711.33 o
   1   1   5     1501.76     1642.07    156.53 o
   2   1   5      186.07      163.41    122.78 o
   3   1   5      620.02      349.37    131.03 o
   4   1   5     3175.82     3393.44    474.22 o
   5   1   5     5323.66     5534.59    340.64 o
   6   1   5     5799.78     5990.41    372.85 o
   7   1   5      325.85      193.30    163.11 o
   8   1   5     1657.92     1566.60    272.91 o
   9   1   5     6054.54     5636.62    419.12 o
  10   1   5     2404.83     2112.23    321.54 o
  11   1   5     2144.47     1534.00    317.62 o
  12   1   5     1496.39     1002.67    293.73 o
  13   1   5     2651.99     3131.55    574.40 o
  14   1   5     1923.67     2340.33    522.01 o
  15   1   5      114.06       15.92    227.87 o
  16   1   5      810.77      706.64    337.85 o
  17   1   5      360.32       -5.96    273.57 o
  18   1   5      445.98      429.95    346.99 o
  19   1   5      734.01      841.23    391.82 o
  20   1   5      255.47      107.02    326.32 o
  21   1   5      278.05      127.93    320.55 o
  22   1   5      117.47      286.61    392.35 o
  23   1   5      341.74      357.81    419.11 o
  24   1   5       15.27      414.41    435.88 o
   1   2   5     3239.84     3959.17    162.05 o
   2   2   5     2301.31     2100.51    667.22 o
   3   2   5    14708.07    13641.26    580.83 o
   4   2   5     3675.92     3242.09    262.66 o
   5   2   5     1978.37     1581.02    239.87 o
   6   2   5     9437.47     9665.92    459.99 o
   7   2   5    14792.60    14376.29    577.49 o
   8   2   5     1927.02     1708.30    281.20 o
   9   2   5     3144.56     2531.82    337.92 o
  10   2   5      210.04      173.73    189.02 o
  11   2   5     7170.65     7368.64    504.57 o
  12   2   5      784.50      756.56    280.73 o
  13   2   5     3403.50     2877.83    428.77 o
  14   2   5      203.39      356.02    255.93 o
  15   2   5     2681.00     2421.20    437.95 o
  16   2   5     1124.40     1383.77    391.15 o
  17   2   5      541.77      331.47    302.39 o
  18   2   5      374.11      308.29    328.92 o
  19   2   5      820.67      751.48    391.81 o
  20   2   5       19.34     -253.64    292.62 o
  21   2   5      152.32      141.24    357.56 o
  22   2   5      157.05      152.92    374.85 o
  23   2   5       16.75      -30.72    380.65 o
  24   2   5       81.60      186.25    400.94 o
   1   3   5     3652.61     3633.13    196.78 o
   2   3   5     2364.75     2087.07    432.86 o
   3   3   5      555.81      638.38    257.33 o
   4   3   5      431.04      391.49    153.25 o
   5   3   5    10506.66    10355.72    456.80 o
   6   3   5    14266.32    14585.82    642.40 o
   7   3   5     7608.66     7452.59    439.19 o
   8   3   5     6570.78     6592.15    436.52 o
   9   3   5     9058.32     9113.19    694.79 o
  10   3   5     5344.79     5568.20    817.94 o
  11   3   5     2275.87     1957.83    348.75 o
  12   3   5     2596.19     2380.30    764.64 o
  13   3   5     2731.78     2422.46    407.20 o
  14   3   5     1416.35      903.33    329.93 o
  15   3   5      506.41      577.93    312.48 o
  16   3   5      312.74      -14.24    274.22 o
  17   3   5      596.34      815.53    373.34 o
  18   3   5     2261.42     2358.90    491.21 o
  19   3   5       28.02       48.35    300.13 o
  20   3   5       56.39      -17.97    334.71 o
  21   3   5      197.36      422.97    371.34 o
  22   3   5      404.17      657.69    456.94 o
  23   3   5      116.21      184.16    380.49 o
  24   3   5      168.98      -39.51    406.19 o
   1   4   5    10162.22     9817.51    290.42 o
   2   4   5     8645.28     8883.62    347.88 o
   3   4   5     2764.07     3163.01    259.04 o
   4   4   5     3213.13     2941.61    271.56 o
   5   4   5     6762.62     6575.98   1040.35 o
   6   4   5     5757.79     5903.18    607.48 o
   7   4   5     7880.42     7706.77    454.28 o
   8   4   5    13393.37    12852.73    591.38 o
   9   4   5     3170.43     3385.58    392.72 o
  10   4   5     3930.56     3473.11    544.99 o
  11   4   5      230.86      156.79    212.36 o
  12   4   5     3478.75     4096.63    669.06 o
  13   4   5      910.56      685.85    285.42 o
  14   4   5     3120.93     2682.21    654.35 o
  15   4   5      123.19      558.44    311.85 o
  16   4   5      892.58      626.85    330.69 o
  17   4   5       13.00      -22.58    277.91 o
  18   4   5      206.16      167.82    403.46 o
  19   4   5       59.73        7.06    324.88 o
  20   4   5      253.95       -6.20    335.44 o
  21   4   5       31.78      109.27    366.41 o
  22   4   5       13.77      340.45    403.72 o
  23   4   5       39.55       -2.23    589.10 o
   1   5   5     8231.57     8373.64    273.19 o
   2   5   5     2588.24     2606.25    222.21 o
   3   5   5      837.77      870.18    197.59 o
   4   5   5       54.71     -109.82    119.50 o
   5   5   5     8492.36     7358.10    408.94 o
   6   5   5     5126.18     4257.31   1321.57 o
   7   5   5     5386.05     4997.19    677.33 o
   8   5   5     2298.11     2196.36    611.16 o
   9   5   5    13662.05    12894.47    914.44 o
  10   5   5     9172.78    10114.27   1121.22 o
  11   5   5     3630.39     3529.33    510.98 o
  12   5   5     1788.26     2113.12    396.60 o
  13   5   5     1063.00      995.67    325.56 o
  14   5   5      510.06      463.07    300.52 o
  15   5   5      471.94      535.23    306.85 o
  16   5   5      267.81      113.17    266.75 o
  17   5   5      309.55      266.22    297.42 o
  18   5   5        7.30      173.58    297.69 o
  19   5   5        1.59      218.68    343.32 o
  20   5   5       15.98       51.69    352.99 o
  21   5   5      259.96      308.15    394.00 o
  22   5   5       88.86      349.45    415.54 o
  23   5   5      361.18      939.43    480.08 o
   1   6   5      196.11      239.44    140.92 o
   2   6   5     4717.66     5207.19    289.66 o
   3   6   5     7941.96     8307.80    388.02 o
   4   6   5     1054.16      718.67    256.41 o
   5   6   5     5342.40     5269.35    367.14 o
   6   6   5     1460.16     1589.48    278.97 o
   7   6   5    15550.53    13691.64    611.07 o
   8   6   5     1458.00     1360.92    282.07 o
   9   6   5     5320.88     5640.29    451.85 o
  10   6   5     1033.13      890.41    285.61 o
  11   6   5     3728.50     3845.63    466.94 o
  12   6   5     1262.13      934.14    329.01 o
  13   6   5     2233.78     3049.62    846.43 o
  14   6   5      409.34      695.80    324.04 o
  15   6   5      698.00      660.30    322.16 o
  16   6   5      127.84       95.76    291.95 o
  17   6   5      309.61      106.04    360.26 o
  18   6   5       12.89     -129.07    288.03 o
  19   6   5      224.80      561.44    353.38 o
  20   6   5       34.68     -132.62    337.18 o
  21   6   5      334.47      391.50    431.38 o
  22   6   5        4.34     -164.69    375.18 o
  23   6   5       22.67     -214.11    381.46 o
   1   7   5     1312.83     1050.84    181.90 o
   2   7   5      733.55      633.35    173.79 o
   3   7   5       37.31      -76.11    143.06 o
   4   7   5     1313.07     1461.34    253.32 o
   5   7   5     1131.87     1064.94    262.84 o
   6   7   5     3268.34     3309.16    533.04 o
   7   7   5      176.71      199.65    198.52 o
   8   7   5     5658.18     5861.76    456.76 o
   9   7   5     2296.29     2120.26    360.14 o
  10   7   5     3816.26     3371.87    442.97 o
  11   7   5      164.86      278.35    250.20 o
  12   7   5     2539.47     2597.35    437.91 o
  13   7   5     2350.27     2238.58    434.95 o
  14   7   5     2345.69     2215.29    436.45 o
  15   7   5      602.11     1137.72    395.89 o
  16   7   5      874.17     1242.88    406.16 o
  17   7   5      533.93      661.06    388.79 o
  18   7   5       82.34       97.31    321.10 o
  19   7   5      402.19      320.08    359.04 o
  20   7   5      776.38      663.46    395.63 o
  21   7   5       31.86      -44.79    355.54 o
  22   7   5      154.02     -150.25    363.91 o
   1   8   5     4348.72     4159.67    896.98 o
   2   8   5     3817.52     3260.03    574.40 o
   3   8   5      446.16      490.75    200.27 o
   4   8   5     6236.29     6051.92    549.58 o
   5   8   5     3979.73     4257.99    383.72 o
   6   8   5     4920.12     5109.96    414.59 o
   7   8   5     2143.78     1875.19    320.08 o
   8   8   5     4701.53     4587.16    439.42 o
   9   8   5     1542.22     1101.52    300.74 o
  10   8   5     3899.73     4043.59    809.67 o
  11   8   5      827.01      725.72    303.04 o
  12   8   5     2306.88     2222.10    427.88 o
  13   8   5      665.56      560.35    323.31 o
  14   8   5      779.44      718.29    356.68 o
  15   8   5       71.98      175.56    293.66 o
  16   8   5     1022.11      604.03    336.91 o
  17   8   5      135.11      448.20    356.23 o
  18   8   5       72.71     -195.65    304.42 o
  19   8   5       23.87     -125.53    322.88 o
  20   8   5       24.90     -146.97    330.19 o
  21   8   5       40.64      103.89    385.85 o
   1   9   5     1688.63     1660.99    163.22 o
   2   9   5      415.22      224.88    183.34 o
   3   9   5     1634.91     1553.79    442.06 o
   4   9   5       98.45       46.37    193.87 o
   5   9   5     5784.82     5742.16    699.38 o
   6   9   5     1092.29     1038.05    286.16 o
   7   9   5     1443.19      890.19    283.96 o
   8   9   5      478.48       29.23    228.35 o
   9   9   5     2407.71     2713.05    510.06 o
  10   9   5       41.68      103.88    245.97 o
  11   9   5     2573.99     2016.59    448.49 o
  12   9   5      396.49      276.59    275.57 o
  13   9   5     1603.54     1699.82    749.93 o
  14   9   5      192.97      -20.97    281.09 o
  15   9   5     1195.31     1089.84    389.40 o
  16   9   5       46.91      157.70    326.08 o
  17   9   5      278.04     -109.99    301.52 o
  18   9   5      187.44       61.65    345.06 o
  19   9   5        3.47     -186.29    398.86 o
  20   9   5      120.24       97.27    357.14 o
   1  10   5      137.20       89.87    191.44 o
   2  10   5     2673.60     2472.66    320.88 o
   3  10   5     1837.45     1771.97    304.49 o
   4  10   5     3104.01     3055.90    380.44 o
   5  10   5     1276.11     1385.21    313.98 o
   6  10   5     1814.75     1732.55    342.70 o
   7  10   5     4806.20     5406.85    907.09 o
   8  10   5      695.16      583.76    280.26 o
   9  10   5     1593.69     1440.69    346.96 o
  10  10   5     2462.18     2245.32    426.58 o
  11  10   5     2098.11     2377.86    447.91 o
  12  10   5      228.39       74.44    280.01 o
  13  10   5      584.90      630.58    352.22 o
  14  10   5      144.69      128.98    312.99 o
  15  10   5      337.48      401.94    354.52 o
  16  10   5      374.29      313.77    369.06 o
  17  10   5       14.66     -264.08    318.23 o
  18  10   5       72.63      434.70    401.61 o
  19  10   5       82.28      222.03    402.22 o
   2  11   5      262.37      193.00    391.51 o
   3  11   5     1644.54     1483.32    556.93 o
   4  11   5      609.99      622.19    334.53 o
   5  11   5     1320.09     1133.59    345.56 o
   6  11   5     1605.35     1333.15    676.41 o
   7  11   5        5.07      -57.06    233.82 o
   8  11   5     1299.64     1595.15    380.19 o
   9  11   5       16.41      -16.04    262.75 o
  10  11   5     1672.93     1389.60    380.69 o
  11  11   5      281.17      602.55    377.72 o
  12  11   5      982.16     1162.36    384.44 o
  13  11   5       28.48       92.31    320.83 o
  14  11   5      320.32       81.11    322.40 o
  15  11   5      288.51      -56.19    333.84 o
  16  11   5      312.86      215.49    374.29 o
  17  11   5      118.33      307.24    386.40 o
  18  11   5      493.00      992.60    454.68 o
   3  12   5      316.20      404.37    452.16 o
   4  12   5      191.30      -82.71    385.99 o
   5  12   5      534.87      273.87    408.05 o
   6  12   5     1169.88     1648.75    597.37 o
   7  12   5      657.27      741.34    302.67 o
   8  12   5     1046.37     1008.49    345.12 o
   9  12   5      349.24      123.53    292.13 o
  10  12   5      473.12      767.44    351.55 o
  11  12   5      522.52      421.45    378.64 o
  12  12   5      211.85       21.37    306.64 o
  13  12   5      557.99      334.74    350.15 o
  14  12   5       10.19      133.97    328.02 o
  15  12   5      423.26      901.61    413.17 o
  16  12   5        2.80     -208.95    358.27 o
  17  12   5      203.87     -180.14    394.03 o
   4  13   5      121.48       62.49    470.55 o
   5  13   5      429.11     1152.47    551.42 o
   6  13   5      461.93      707.66    510.98 o
   7  13   5      474.69      178.29    461.36 o
   8  13   5      180.44      147.05    430.11 o
   9  13   5     1040.81     1582.58    645.16 o
  10  13   5      203.20      204.03    470.55 o
  11  13   5      273.52      470.55    542.23 o
  12  13   5      172.72       99.87    339.45 o
  13  13   5      319.02      220.27    355.98 o
  14  13   5      290.16      187.81    377.97 o
  15  13   5      282.43      265.72    388.29 o
   5  14   5      412.82      770.15    555.10 o
   6  14   5      486.83       31.25    474.22 o
   7  14   5      381.01      827.13    584.51 o
   8  14   5      880.76     1040.35    580.83 o
   9  14   5       41.74       51.47    446.65 o
  10  14   5      447.46      623.10    582.67 o
  11  14   5      188.60       14.70    490.76 o
  12  14   5      236.61      207.70    556.93 o
  13  14   5        1.88     -279.39    503.63 o
  14  14   5      472.80      476.06    647.00 o
   6  15   5      343.20      459.52    577.15 o
   7  15   5      135.47      474.22    533.04 o
   8  15   5       44.94      566.12    595.53 o
   9  15   5      103.58      340.04    584.51 o
  10  15   5      621.67     1137.76    650.68 o
  11  15   5      110.65     -404.37    507.31 o
   7  16   5      442.19      996.23    702.14 o
   8  16   5       29.93      468.71    619.43 o
   0   0   6    26348.14    28504.75    898.82 o
   2   0   6    85739.46    83152.35   1600.96 o
   4   0   6    35154.59    34693.53   1126.74 o
   6   0   6    17500.63    17246.59    878.60 o
   8   0   6    16385.95    16149.26    917.20 o
  10   0   6    12499.71    12364.68    896.98 o
  12   0   6     3589.82     3439.02    635.97 o
  14   0   6     2337.24     2113.78    584.51 o
  16   0   6      680.28      797.72    503.63 o
  18   0   6     2348.80     2029.23    681.92 o
  20   0   6      107.89      303.28    457.68 o
  22   0   6      311.94      863.89    593.70 o
  24   0   6      105.38      -95.58    575.32 o
   0   1   6      151.15       32.05    111.74 o
   1   1   6     1025.42     1040.40    128.27 o
   2   1   6     1984.39     2282.17    446.65 o
   3   1   6     1802.95     1600.65    224.13 o
   4   1   6      607.14      428.14    160.40 o
   5   1   6      527.68      378.59    168.22 o
   6   1   6     1892.51     1592.05    260.57 o
   7   1   6     4064.54     3971.52    346.87 o
   8   1   6     3109.65     2311.07    317.78 o
   9   1   6     1398.18     1594.50    303.38 o
  10   1   6     6688.87     6865.90    489.33 o
  11   1   6     4799.00     4601.74    480.65 o
  12   1   6     2497.91     2746.08    510.06 o
  13   1   6     6680.25     6472.17    543.08 o
  14   1   6     9390.38     9217.30    649.20 o
  15   1   6     4582.79     4451.73    551.07 o
  16   1   6      975.35     1084.66    367.96 o
  17   1   6     3437.23     3039.74    641.49 o
  18   1   6     4727.67     4916.20    642.04 o
  19   1   6     2567.55     3267.75    586.95 o
  20   1   6      882.98      826.98    413.98 o
  21   1   6     1200.73     1144.04    455.65 o
  22   1   6     1404.27     1413.20    490.38 o
  23   1   6      263.45      896.52    471.66 o
  24   1   6      244.51     -375.47    393.71 o
   0   2   6    15828.84    18366.86   1208.53 o
   1   2   6    86665.16    92307.76   1871.97 o
   2   2   6     9668.43    10030.98    405.35 o
   3   2   6    65155.68    66549.64   1045.12 o
   4   2   6     2885.28     3204.19    304.79 o
   5   2   6    51663.12    50188.31   1139.60 o
   6   2   6     1887.06     1963.64    282.31 o
   7   2   6     9023.64     8864.91    482.31 o
   8   2   6     2013.34     2227.50    321.52 o
   9   2   6    21275.35    19089.62    748.36 o
  10   2   6      737.57      659.60    249.08 o
  11   2   6     2669.41     2347.58    376.96 o
  12   2   6      369.80      102.53    226.46 o
  13   2   6     1417.99     1595.03    365.24 o
  14   2   6       66.65       45.97    228.20 o
  15   2   6      762.92      692.03    321.03 o
  16   2   6      283.05      411.71    349.23 o
  17   2   6       79.82      120.98    288.82 o
  18   2   6       35.70      -48.78    304.64 o
  19   2   6       84.55      235.05    337.12 o
  20   2   6      109.22       24.40    324.36 o
  21   2   6      296.37      437.70    419.08 o
  22   2   6      184.92      279.48    348.43 o
  23   2   6       54.59     -145.38    365.08 o
  24   2   6       14.98      153.32    397.99 o
   0   3   6        6.45      -39.12    104.44 o
   1   3   6      522.33      422.42     93.63 o
   2   3   6     9092.38     9817.14    396.00 o
   3   3   6     3396.99     3744.78    289.07 o
   4   3   6     2796.87     3140.89    411.73 o
   5   3   6      706.56      524.08    184.93 o
   6   3   6     5370.69     4978.24    385.08 o
   7   3   6     4619.08     5105.68    386.36 o
   8   3   6     4980.66     4515.14    604.72 o
   9   3   6     1856.80     1526.55    304.99 o
  10   3   6     3553.42     2238.59    355.38 o
  11   3   6     1852.07     1807.68    352.65 o
  12   3   6     3959.19     3704.01    460.56 o
  13   3   6     4101.83     4258.69    512.70 o
  14   3   6    10882.82    10592.06    689.47 o
  15   3   6     2480.16     2768.37    642.40 o
  16   3   6     2761.40     2392.35    470.02 o
  17   3   6     1940.40     1596.05    523.85 o
  18   3   6     4319.02     5581.26   1040.35 o
  19   3   6     1598.63     1404.69    809.67 o
  20   3   6     1421.70     1794.09    516.89 o
  21   3   6      609.34     1079.71    725.12 o
  22   3   6      604.67      761.94    439.28 o
  23   3   6      206.67      241.08    425.40 o
   0   4   6    36346.39    36873.13    591.85 o
   1   4   6    29289.95    29628.52    529.04 o
   2   4   6    99577.50   104106.32   1444.72 o
   3   4   6     9674.88    10109.37    518.34 o
   4   4   6    25005.88    25600.29    689.58 o
   5   4   6     3317.08     3930.76    505.47 o
   6   4   6    32616.33    33958.19   2200.17 o
   7   4   6      384.85        6.43    170.25 o
   8   4   6    13003.33    12449.26    598.74 o
   9   4   6      362.65      289.89    204.45 o
  10   4   6    10485.34    11392.57    627.03 o
  11   4   6      557.75      153.83    227.24 o
  12   4   6     1877.87     1619.23    358.73 o
  13   4   6      190.14      153.90    238.77 o
  14   4   6     1876.46     1599.32    381.89 o
  15   4   6      695.26      646.52    324.43 o
  16   4   6      686.97      506.96    330.99 o
  17   4   6      408.88      172.61    308.68 o
  18   4   6      159.34       12.10    306.06 o
  19   4   6       76.34      334.24    370.25 o
  20   4   6      342.39      176.87    340.05 o
  21   4   6       58.65      402.51    429.19 o
  22   4   6       29.23     -182.41    340.74 o
  23   4   6        2.49      459.28    422.80 o
   0   5   6     1413.41     1446.56    382.32 o
   1   5   6      883.18      851.76    138.04 o
   2   5   6     3354.76     3089.77    516.50 o
   3   5   6      937.14      939.74    195.02 o
   4   5   6     1744.84     2030.89    465.03 o
   5   5   6      426.99      121.49    154.97 o
   6   5   6        5.00       48.72    162.52 o
   7   5   6     4690.05     4142.39    378.04 o
   8   5   6       68.18      282.37    206.17 o
   9   5   6     4317.63     4435.60    453.51 o
  10   5   6     2442.76     1928.58    353.84 o
  11   5   6     5881.46     4345.70    620.35 o
  12   5   6      470.87      233.98    242.37 o
  13   5   6    11177.42    10624.91    692.52 o
  14   5   6     4738.83     5069.78    581.61 o
  15   5   6     3668.65     3906.14    557.85 o
  16   5   6      866.92      674.09    410.81 o
  17   5   6     2848.29     2751.75    521.09 o
  18   5   6     2376.49     3186.53   1289.40 o
  19   5   6     2890.97     2808.51    575.50 o
  20   5   6      233.65      125.20    351.95 o
  21   5   6     1378.61     1836.73    541.30 o
  22   5   6      333.77      356.42    437.46 o
  23   5   6      620.14      678.52    471.24 o
   0   6   6     5259.57     4802.87    586.34 o
   1   6   6    16595.79    16829.04    399.80 o
   2   6   6     3475.50     2880.55    530.28 o
   3   6   6    15204.67    15182.06    517.12 o
   4   6   6     3741.26     4020.49    331.50 o
   5   6   6    20869.21    21552.13    991.64 o
   6   6   6     1236.05     1228.96    331.77 o
   7   6   6     7791.84     8012.83    487.97 o
   8   6   6     1101.84     1204.60    420.92 o
   9   6   6    10716.87    10289.60    589.34 o
  10   6   6      153.57      -43.06    210.96 o
  11   6   6      765.51      671.41    294.13 o
  12   6   6      203.86      -34.22    325.34 o
  13   6   6      527.35      262.48    267.44 o
  14   6   6     1195.97     1027.74    474.22 o
  15   6   6     1188.62     1089.59    383.19 o
  16   6   6      571.41      323.19    353.83 o
  17   6   6      127.72     -276.72    466.87 o
  18   6   6       55.55       64.74    313.16 o
  19   6   6      149.60      570.33    391.62 o
  20   6   6       32.33       54.41    354.56 o
  21   6   6       17.23      361.00    387.21 o
  22   6   6       50.86      135.19    412.58 o
   0   7   6      604.14      648.84    371.29 o
   1   7   6      401.45      615.95    150.76 o
   2   7   6     1585.71     1688.56    227.61 o
   3   7   6      362.94      415.17    176.11 o
   4   7   6      425.66      327.22    184.58 o
   5   7   6      674.73      381.68    201.22 o
   6   7   6     1615.04     1166.86    271.16 o
   7   7   6      289.45      175.26    211.10 o
   8   7   6     1235.60     1077.44    281.50 o
   9   7   6      964.69      981.96    293.83 o
  10   7   6     1518.69     1433.56    342.05 o
  11   7   6      957.87     1105.95    331.05 o
  12   7   6     2440.48     2016.58    465.03 o
  13   7   6      215.94      225.32    267.09 o
  14   7   6     4455.70     4159.26    970.50 o
  15   7   6      702.07      939.15    369.75 o
  16   7   6     2111.10     1775.67    450.54 o
  17   7   6     1428.73     1328.37    432.55 o
  18   7   6     3771.07     3638.68    609.76 o
  19   7   6       61.76      344.46    363.23 o
  20   7   6     1621.04     1433.38    510.77 o
  21   7   6      678.93     1074.40    868.49 o
   0   8   6     6021.91     5780.72    694.79 o
   1   8   6     1357.58     1052.78    223.33 o
   2   8   6    24953.09    23716.24    614.44 o
   3   8   6    10937.18    10539.34    522.93 o
   4   8   6     6787.01     6240.42    407.23 o
   5   8   6     2925.75     2709.25    433.78 o
   6   8   6    14148.55    13113.34    676.41 o
   7   8   6     2331.04     2732.75    376.27 o
   8   8   6     3086.70     3212.50    428.36 o
   9   8   6     2908.04     2494.70    405.11 o
  10   8   6      779.27      775.24    309.19 o
  11   8   6      205.15      465.14    300.32 o
  12   8   6      317.84       73.03    261.19 o
  13   8   6      247.61      274.02    294.89 o
  14   8   6      465.99      470.40    313.64 o
  15   8   6      134.39      134.61    301.43 o
  16   8   6       30.24       93.39    319.22 o
  17   8   6      195.97      126.54    330.40 o
  18   8   6      157.41      521.88    378.78 o
  19   8   6      110.33       82.27    350.13 o
  20   8   6       49.61      227.08    397.03 o
  21   8   6       43.64      172.91    390.69 o
   0   9   6      400.35      689.28    406.21 o
   1   9   6      624.24      454.00    404.37 o
   2   9   6      151.80      -70.18    215.05 o
   3   9   6      681.15      750.32    220.63 o
   4   9   6       23.79      -72.92    184.88 o
   5   9   6      145.63       90.79    204.62 o
   6   9   6      905.36      954.30    289.07 o
   7   9   6     4309.04     4418.76    473.41 o
   8   9   6       51.03      157.08    240.18 o
   9   9   6     1030.32      903.48    503.63 o
  10   9   6     1043.85     1254.09    518.34 o
  11   9   6     1237.70     1826.07    408.18 o
  12   9   6      760.95      865.60    351.48 o
  13   9   6     2369.32     2207.61    453.10 o
  14   9   6       10.32       59.95    294.36 o
  15   9   6     2885.03     3254.79    554.21 o
  16   9   6      130.97      -87.96    319.74 o
  17   9   6     2499.35     2656.75    633.21 o
  18   9   6       44.39      142.36    360.56 o
  19   9   6     1894.21     1974.67    541.96 o
  20   9   6       22.57      418.14    403.58 o
   1  10   6    12432.37    12765.38   1073.43 o
   2  10   6     8069.80     9611.26    939.25 o
   3  10   6    13699.60    15140.16   1145.12 o
   4  10   6     4758.70     4053.13    385.75 o
   5  10   6     3638.13     3246.91    514.66 o
   6  10   6     1265.41     1014.99    354.75 o
   7  10   6     4901.94     4811.33    472.07 o
   8  10   6     5376.16     5900.02    522.83 o
   9  10   6     1394.22     1470.14    515.58 o
  10  10   6     1355.80     1377.57    377.65 o
  11  10   6      396.98      307.22    429.19 o
  12  10   6      317.80      312.60    305.85 o
  13  10   6      908.82     1195.17    400.21 o
  14  10   6      312.52      251.86    336.62 o
  15  10   6       62.81      329.56    346.49 o
  16  10   6      210.75      502.58    395.89 o
  17  10   6       98.58      226.28    379.35 o
  18  10   6       38.24      300.54    374.36 o
  19  10   6        7.53     -190.30    370.78 o
   2  11   6      320.78      189.32    389.67 o
   3  11   6      217.96      124.99    389.67 o
   4  11   6      429.54      516.50    466.87 o
   5  11   6       15.03     -268.36    352.91 o
   6  11   6      987.19     1586.25    595.53 o
   7  11   6       45.36       28.12    244.49 o
   8  11   6     1178.74     1345.07    346.61 o
   9  11   6      300.64      113.50    272.93 o
  10  11   6     1235.18     1342.76    396.10 o
  11  11   6      406.26      333.73    324.04 o
  12  11   6     2666.44     2429.14    937.41 o
  13  11   6       10.32      218.35    407.13 o
  14  11   6     3693.43     4533.99    646.08 o
  15  11   6      263.45      547.01    404.05 o
  16  11   6     1031.04     1313.53    472.19 o
  17  11   6       42.12       96.56    356.85 o
  18  11   6     1454.89     2028.69    570.24 o
   3  12   6     7036.35     7124.35   1003.58 o
   4  12   6     1259.73     1066.08    569.80 o
   5  12   6     2351.69     1961.22    643.32 o
   6  12   6     4021.70     4655.83    880.43 o
   7  12   6      808.96      487.09    510.98 o
   8  12   6     1113.07      874.92    560.61 o
   9  12   6     2278.09     2826.95    746.26 o
  10  12   6     1551.57     1510.89    643.32 o
  11  12   6      601.77      518.88    347.09 o
  12  12   6     1339.08      820.97    391.16 o
  13  12   6      197.98      150.60    349.44 o
  14  12   6       69.00        8.47    351.21 o
  15  12   6      112.03      278.45    425.51 o
  16  12   6      108.87      320.36    398.49 o
   3  13   6       78.37     -240.79    374.97 o
   4  13   6       61.70      132.34    457.68 o
   5  13   6      155.38      123.15    463.19 o
   6  13   6       15.77      610.24    540.39 o
   7  13   6      687.71      630.46    544.07 o
   8  13   6       87.76       79.04    468.71 o
   9  13   6      270.96      352.91    507.31 o
  10  13   6      436.32     1049.54    624.94 o
  11  13   6     1753.39     1790.28    705.82 o
  12  13   6       41.98     -430.11    430.11 o
  13  13   6     1524.38     1032.99    647.00 o
  14  13   6      296.13      121.31    586.34 o
  15  13   6      583.86      645.16    648.84 o
   4  14   6     1429.43     1944.68    700.30 o
   5  14   6     3333.40     3363.66    832.64 o
   6  14   6      785.70     1148.79    626.78 o
   7  14   6      744.61      867.57    623.10 o
   8  14   6      317.64      288.58    527.53 o
   9  14   6      905.54      661.70    590.02 o
  10  14   6      183.12      510.98    610.24 o
  11  14   6      598.36      933.74    584.51 o
  12  14   6      204.59      316.15    599.21 o
  13  14   6      130.59      889.62    674.57 o
   6  15   6      183.22     -193.00    522.01 o
   7  15   6       69.19      457.68    595.53 o
   8  15   6      469.66     1141.44    687.44 o
   9  15   6      346.07     1288.49    659.87 o
  10  15   6      642.36     1341.79    733.39 o
   7  16   6      119.63      727.87    681.92 o
   2   0   7    22830.35    22985.04    917.20 o
   4   0   7     4107.24     4889.26    492.60 o
   6   0   7     6110.75     6558.23    595.53 o
   8   0   7    14857.17    14713.73    920.87 o
  10   0   7     4463.10     4253.29    654.35 o
  12   0   7     4800.74     4880.07    724.20 o
  14   0   7     4724.23     4574.95    794.05 o
  16   0   7     1337.42     1202.10    586.34 o
  18   0   7      131.99      571.64    544.07 o
  20   0   7       54.24      284.90    533.04 o
  22   0   7      371.94     -216.89    520.17 o
   1   1   7     4430.05     4744.32    218.36 o
   2   1   7      910.25     1033.97    171.13 o
   3   1   7     6854.60     7189.57    393.61 o
   4   1   7     2353.92     2285.25    283.02 o
   5   1   7     4278.50     3896.47    323.50 o
   6   1   7     7041.94     7308.86    626.78 o
   7   1   7    10279.75     9627.46    522.70 o
   8   1   7     2769.48     2319.93    546.83 o
   9   1   7    10275.64     9699.98    987.04 o
  10   1   7     6552.11     6017.50    476.31 o
  11   1   7     3673.99     3611.88    450.72 o
  12   1   7      532.18      637.96    282.64 o
  13   1   7      518.89      884.94    326.86 o
  14   1   7     2231.26     1908.90    425.58 o
  15   1   7     2133.80     1718.29    424.98 o
  16   1   7      269.11      247.93    307.83 o
  17   1   7      497.18      343.71    330.71 o
  18   1   7      178.29      368.52    338.57 o
  19   1   7       42.00       23.75    333.27 o
  20   1   7      189.72     -160.02    318.76 o
  21   1   7       74.08      -17.02    369.11 o
  22   1   7        3.14      -11.93    352.74 o
  23   1   7      241.56      216.91    430.56 o
   1   2   7     1447.96     1377.36    238.69 o
   2   2   7     8065.37     8666.87    343.53 o
   3   2   7     4665.18     4743.29    333.82 o
   4   2   7     3077.66     3107.17    307.70 o
   5   2   7     4683.68     4539.97    436.54 o
   6   2   7      879.60     1059.84    239.67 o
   7   2   7     7698.61     7023.22    453.65 o
   8   2   7      613.61      735.11    241.48 o
   9   2   7     5700.08     6335.80    476.46 o
  10   2   7      683.57      534.22    252.51 o
  11   2   7     4905.09     4367.07    486.74 o
  12   2   7      688.98      606.60    282.03 o
  13   2   7     3583.53     3224.44    466.70 o
  14   2   7       66.99      -66.16    240.79 o
  15   2   7     1641.19     1844.42    407.95 o
  16   2   7      249.28       37.84    283.72 o
  17   2   7      968.53      752.99    375.74 o
  18   2   7      105.35      305.14    346.73 o
  19   2   7      567.29      868.64    408.08 o
  20   2   7      122.78      175.74    344.49 o
  21   2   7      135.01      -62.73    356.18 o
  22   2   7       71.14      406.67    426.62 o
  23   2   7      120.79        2.14    384.54 o
   1   3   7     1768.30     1578.41    153.24 o
   2   3   7       16.97       12.24    109.02 o
   3   3   7      919.39      691.46    190.96 o
   4   3   7     4843.21     5542.12    367.00 o
   5   3   7     2330.15     1926.55    276.66 o
   6   3   7     2758.33     3095.45    351.19 o
   7   3   7     2891.40     2384.23    517.42 o
   8   3   7     8148.64     8750.04    528.12 o
   9   3   7     4257.93     4445.17    427.32 o
  10   3   7     3073.89     3125.33    418.26 o
  11   3   7     3924.32     4536.46    501.03 o
  12   3   7      562.49      668.54    298.69 o
  13   3   7      442.59      449.42    284.39 o
  14   3   7     2788.56     2086.31    421.39 o
  15   3   7      927.64      572.86    366.69 o
  16   3   7     1263.24     1250.80    409.87 o
  17   3   7      365.43      567.37    372.96 o
  18   3   7      257.71      229.13    338.05 o
  19   3   7        6.25     -224.33    283.97 o
  20   3   7      285.66     -247.78    465.03 o
  21   3   7       19.59      -57.67    360.65 o
  22   3   7       53.32       88.51    385.99 o
  23   3   7       79.06      285.37    434.93 o
   1   4   7    10051.97    10655.41    420.21 o
   2   4   7     2735.33     2879.98    260.24 o
   3   4   7     2902.67     3238.52    310.63 o
   4   4   7     2190.27     2321.27    494.44 o
   5   4   7     2197.53     2123.57    301.44 o
   6   4   7     6927.92     6682.48    431.63 o
   7   4   7     3083.61     3008.13    442.97 o
   8   4   7     8444.24     7632.29    504.14 o
   9   4   7      990.52     1279.84    300.27 o
  10   4   7     3877.25     3788.78    448.81 o
  11   4   7      420.70      321.79    245.55 o
  12   4   7     3945.73     3828.89    548.66 o
  13   4   7      320.38      398.77    291.61 o
  14   4   7     1910.65     1804.57    408.05 o
  15   4   7      430.56      588.19    319.34 o
  16   4   7      208.23      347.93    317.47 o
  17   4   7        7.73      -14.72    273.20 o
  18   4   7      293.36      675.19    388.04 o
  19   4   7      177.41      -70.44    318.18 o
  20   4   7       60.63      136.12    340.46 o
  21   4   7       69.34     -119.67    357.49 o
  22   4   7      166.13      175.07    398.56 o
   1   5   7     1716.79     1849.37    191.95 o
   2   5   7       25.04     -117.96    117.96 o
   3   5   7     1270.48     1146.38    215.88 o
   4   5   7     1581.98     1308.54    242.10 o
   5   5   7     2908.88     2392.38    340.96 o
   6   5   7     1267.13     1094.74    455.84 o
   7   5   7     2950.92     3124.82    381.52 o
   8   5   7     1727.37     1484.82    475.14 o
   9   5   7     3391.35     2681.89    391.73 o
  10   5   7     2401.84     1651.31    342.29 o
  11   5   7     1373.61     1111.48    333.90 o
  12   5   7      502.76      609.14    302.30 o
  13   5   7     2106.91     1248.19    445.73 o
  14   5   7      608.68      566.10    309.39 o
  15   5   7     2962.68     3268.96    518.34 o
  16   5   7      123.16      253.76    319.89 o
  17   5   7      578.90      553.25    346.56 o
  18   5   7      140.39       64.13    308.00 o
  19   5   7       23.47       77.96    306.87 o
  20   5   7       19.55     -291.39    314.03 o
  21   5   7       27.47      -34.59    353.79 o
  22   5   7       25.85      -59.21    410.31 o
   1   6   7     1883.97     1981.71    190.56 o
   2   6   7      814.54     1164.00    204.30 o
   3   6   7      732.73      651.88    193.10 o
   4   6   7      183.93       92.01    160.32 o
   5   6   7     3375.32     3121.23    322.64 o
   6   6   7      461.47      298.03    209.62 o
   7   6   7     7600.60     6884.66    473.86 o
   8   6   7     4382.83     4364.55    606.56 o
   9   6   7     7432.91     7609.01   1280.21 o
  10   6   7      497.22      491.38    271.12 o
  11   6   7     1794.90     1612.05    359.49 o
  12   6   7      188.62      111.94    264.53 o
  13   6   7     2425.64     2634.87    463.79 o
  14   6   7      451.21      313.09    309.97 o
  15   6   7      797.94      787.29    359.93 o
  16   6   7       48.37     -212.23    284.44 o
  17   6   7      720.44      703.53    369.04 o
  18   6   7      108.70      -26.30    328.94 o
  19   6   7      474.46      376.40    386.73 o
  20   6   7       68.36       39.56    389.39 o
  21   6   7      111.93       14.89    371.25 o
  22   6   7       38.03     -113.29    396.63 o
   1   7   7     1730.08     1791.79    180.58 o
   2   7   7      326.45      379.48    164.57 o
   3   7   7     1680.66     1916.60    264.36 o
   4   7   7     2336.89     2341.74    306.87 o
   5   7   7     2061.82     2474.48    333.53 o
   6   7   7     2704.07     2485.55    343.15 o
   7   7   7      957.00      836.03    266.29 o
   8   7   7     5736.15     6190.44    491.80 o
   9   7   7      117.97      -57.47    213.61 o
  10   7   7     3165.13     2764.64    424.79 o
  11   7   7      447.42      672.23    321.63 o
  12   7   7     1115.28     1235.46    370.93 o
  13   7   7       87.65      541.96    330.66 o
  14   7   7     1039.70      971.52    378.02 o
  15   7   7      184.07       -7.71    303.23 o
  16   7   7       51.08      -49.83    302.82 o
  17   7   7      291.70       55.34    329.93 o
  18   7   7      659.83      490.76    382.11 o
  19   7   7        3.70     -297.68    323.56 o
  20   7   7        4.62      174.95    382.32 o
  21   7   7       39.20     -151.53    361.18 o
   1   8   7     6211.32     5813.81    705.82 o
   2   8   7       30.47      -38.73    143.58 o
   3   8   7       31.21       52.17    152.75 o
   4   8   7      999.44      970.31    247.03 o
   5   8   7      613.50      718.30    260.28 o
   6   8   7     3654.04     4835.58   1073.43 o
   7   8   7     3017.71     2993.81    408.48 o
   8   8   7     2205.12     1347.15    323.37 o
   9   8   7      139.51      346.13    262.60 o
  10   8   7     2301.69     2353.17    416.90 o
  11   8   7      125.50      -99.03    221.61 o
  12   8   7      495.06      297.43    297.19 o
  13   8   7     1691.05     1192.82    392.58 o
  14   8   7      488.16      644.57    354.36 o
  15   8   7       85.94      159.30    317.12 o
  16   8   7      326.25      500.07    358.86 o
  17   8   7       22.30       29.10    326.97 o
  18   8   7       64.27     -191.44    324.48 o
  19   8   7        2.80      -30.66    376.91 o
  20   8   7       31.30      206.38    443.00 o
   1   9   7     1990.09     2997.89    652.51 o
   2   9   7       38.00     -126.83    314.31 o
   3   9   7     1758.75     1492.51    540.39 o
   4   9   7      258.06       54.21    212.30 o
   5   9   7     1536.47     1617.34    311.36 o
   6   9   7      287.73      283.37    228.84 o
   7   9   7     1939.89     1722.60    345.80 o
   8   9   7      661.46      688.99    278.51 o
   9   9   7     3318.33     3259.74    790.37 o
  10   9   7      430.78      506.96    305.12 o
  11   9   7      128.62      -89.34    249.00 o
  12   9   7      852.19      908.26    367.61 o
  13   9   7      502.39      238.70    372.21 o
  14   9   7      166.50      388.47    333.41 o
  15   9   7      149.07      117.11    324.55 o
  16   9   7      104.05      101.83    339.56 o
  17   9   7      216.52      147.56    361.37 o
  18   9   7      215.90      417.19    398.49 o
  19   9   7        1.29      254.26    405.17 o
   1  10   7     4783.68     5282.61    841.84 o
   2  10   7     4016.31     5988.42    895.14 o
   3  10   7      340.75      457.68    398.86 o
   4  10   7     1667.00     2065.99    597.37 o
   5  10   7     2204.17     2459.33    654.35 o
   6  10   7     1980.34     2369.27    663.54 o
   7  10   7     1101.75     1133.63    315.70 o
   8  10   7     1326.66     1012.16    328.83 o
   9  10   7      663.25      775.49    329.77 o
  10  10   7      110.83       68.79    265.42 o
  11  10   7     1184.30     1383.25    530.28 o
  12  10   7     1698.30     1574.48    416.96 o
  13  10   7      150.09      366.98    334.94 o
  14  10   7      342.44      255.55    352.21 o
  15  10   7      804.49      320.54    376.49 o
  16  10   7      302.33      260.34    371.88 o
  17  10   7      133.57      297.69    397.65 o
  18  10   7       50.65      253.78    399.80 o
   2  11   7      218.07      286.74    411.73 o
   3  11   7     1191.88     1167.17    538.55 o
   4  11   7      549.97      365.78    413.57 o
   5  11   7      766.44     1097.33    558.77 o
   6  11   7      190.17       16.54    411.73 o
   7  11   7      481.56      430.11    488.93 o
   8  11   7      983.63     1312.38    621.27 o
   9  11   7       89.29       14.70    404.37 o
  10  11   7      813.81      556.93    529.36 o
  11  11   7      639.59      789.74    355.46 o
  12  11   7      514.58      413.01    352.23 o
  13  11   7      425.40      601.56    362.97 o
  14  11   7      857.80     1050.22    427.08 o
  15  11   7       46.55      240.62    367.56 o
  16  11   7      130.27      167.48    399.57 o
  17  11   7      436.08      204.99    391.01 o
   2  12   7      360.36       82.71    442.97 o
   3  12   7     1456.92     1367.52    610.24 o
   4  12   7      190.43      448.49    490.76 o
   5  12   7        9.14     -115.80    397.02 o
   6  12   7       79.24      -25.73    454.00 o
   7  12   7     1896.67     2488.74    740.74 o
   8  12   7      184.50      295.93    487.09 o
   9  12   7      331.17      692.95    564.29 o
  10  12   7      824.34      549.58    531.20 o
  11  12   7      278.43       42.28    468.71 o
  12  12   7      324.92      121.31    516.50 o
  13  12   7      520.37      178.29    533.04 o
  14  12   7       83.33       62.49    545.91 o
  15  12   7        2.06     -369.45    472.38 o
  16  12   7      141.60     -297.77    595.53 o
   3  13   7      649.53      261.01    481.57 o
   4  13   7      105.30      759.12    566.12 o
   5  13   7      270.51     -198.51    442.97 o
   6  13   7      117.85      240.79    446.65 o
   7  13   7     1310.90     1788.44    692.95 o
   8  13   7      250.58      417.24    507.31 o
   9  13   7      744.37     1253.56    645.16 o
  10  13   7      359.09      102.93    501.79 o
  11  13   7     1162.17      235.27    610.24 o
  12  13   7      352.38       12.87    531.20 o
  13  13   7      260.48      426.43    588.18 o
  14  13   7       55.12      238.95    573.48 o
   4  14   7       74.67     -312.47    461.36 o
   5  14   7      290.22      799.56    604.72 o
   6  14   7      348.00       31.25    470.55 o
   7  14   7        4.07       -9.19    481.57 o
   8  14   7      853.31      681.92    634.13 o
   9  14   7      261.87      402.54    597.37 o
  10  14   7      151.55      224.24    566.12 o
  11  14   7      744.39      415.40    621.27 o
  12  14   7      158.65     -180.13    544.07 o
   6  15   7      875.57      937.41    656.19 o
   7  15   7      246.89      354.75    597.37 o
   8  15   7      905.40      562.45    619.43 o
   9  15   7      106.16      437.46    582.67 o
   0   0   8   109502.36   114916.00   2077.02 o
   2   0   8    83895.26    86528.88   1869.31 o
   4   0   8    73025.96    79397.17   1891.37 o
   6   0   8     3918.00     4242.26    523.85 o
   8   0   8    23024.16    22871.08   1178.20 o
  10   0   8     7152.42     6699.76    726.04 o
  12   0   8      651.06      540.39    382.32 o
  14   0   8     2728.89     3185.37    692.95 o
  16   0   8       73.72     -272.03    382.32 o
  18   0   8      210.33      341.88    474.22 o
  20   0   8      457.17      884.11    661.70 o
  22   0   8       20.14     -286.74    496.28 o
   0   1   8     2414.90     2535.47    288.40 o
   1   1   8     2012.52     2206.21    194.41 o
   2   1   8     4274.01     4621.44    281.64 o
   3   1   8      304.49      324.93    177.07 o
   4   1   8      887.87      757.00    217.29 o
   5   1   8     1102.73     1315.50    264.90 o
   6   1   8     1148.37      900.90    249.28 o
   7   1   8      728.43      875.12    254.02 o
   8   1   8     3771.71     4512.97    740.74 o
   9   1   8     2628.16     2370.86    373.71 o
  10   1   8     2937.98     2751.54    403.58 o
  11   1   8     3400.78     3181.42    446.74 o
  12   1   8     9867.23     9894.40    705.82 o
  13   1   8    10112.37     9524.20    711.33 o
  14   1   8     3238.43     3419.04    510.99 o
  15   1   8     2481.73     2611.23    966.82 o
  16   1   8     3068.46     3192.40    672.73 o
  17   1   8      921.64     1056.86    397.17 o
  18   1   8     1525.89     1583.91    467.08 o
  19   1   8     3645.61     3257.29    599.96 o
  20   1   8     1341.47     1501.39    506.01 o
  21   1   8      434.32      497.04    426.88 o
  22   1   8      279.68      142.88    418.72 o
  23   1   8      637.29     1258.67    529.13 o
   0   2   8     3158.86     3234.83    403.46 o
   1   2   8    34515.36    38106.89    662.19 o
   2   2   8     8372.11     8444.40    368.42 o
   3   2   8    62190.63    65824.29   1543.06 o
   4   2   8     1773.40     2045.53    310.63 o
   5   2   8    20507.55    18947.06    688.27 o
   6   2   8      186.45       69.85    174.88 o
   7   2   8    16846.50    15230.72    670.61 o
   8   2   8     2827.00     2392.08    401.62 o
   9   2   8     7096.88     7020.18    507.39 o
  10   2   8      452.71      283.06    239.70 o
  11   2   8     3400.53     4104.17    487.67 o
  12   2   8        9.83      107.46    241.03 o
  13   2   8      114.65      364.56    283.95 o
  14   2   8      698.82      418.68    293.73 o
  15   2   8      698.64      884.29    367.56 o
  16   2   8       39.48      -55.51    275.80 o
  17   2   8      136.81      305.68    342.80 o
  18   2   8       87.74      231.40    556.93 o
  19   2   8       90.51      267.80    361.37 o
  20   2   8      206.34      210.53    368.42 o
  21   2   8       89.95       10.76    383.59 o
  22   2   8      126.52     -184.68    389.85 o
   0   3   8     4920.99     5352.82    330.77 o
   1   3   8      312.86      399.43    118.06 o
   2   3   8       65.16      115.42    128.08 o
   3   3   8     2246.88     2120.74    423.67 o
   4   3   8     1755.82     1381.97    256.91 o
   5   3   8      278.40      -30.12    156.86 o
   6   3   8      815.42      722.63    228.56 o
   7   3   8      758.16      694.38    243.73 o
   8   3   8     4486.95     4687.03    469.86 o
   9   3   8     2417.03     2770.74    800.48 o
  10   3   8      820.29      671.85    274.09 o
  11   3   8      198.08      225.89    232.34 o
  12   3   8     6515.65     7235.40    582.17 o
  13   3   8     1807.11     1732.90    399.65 o
  14   3   8     3356.50     3305.28    519.37 o
  15   3   8     2273.08     1662.27    534.88 o
  16   3   8     2512.54     2540.43    509.59 o
  17   3   8     1233.57     1080.16    409.55 o
  18   3   8     3097.91     3754.49    616.66 o
  19   3   8     2158.74     2148.18    534.84 o
  20   3   8     2936.71     2298.64    563.37 o
  21   3   8      201.97     -102.80    377.43 o
  22   3   8      118.34      -18.84    351.49 o
   0   4   8    22261.57    22719.77    587.26 o
   1   4   8      482.90      334.81    144.15 o
   2   4   8    11741.16    11302.84    594.62 o
   3   4   8     9966.99    10980.03    489.17 o
   4   4   8    48658.56    48960.66   2424.41 o
   5   4   8      278.69      218.67    182.60 o
   6   4   8     5396.93     6140.34    446.65 o
   7   4   8     1395.67     1193.41    285.20 o
   8   4   8    12059.85    11778.66    623.11 o
   9   4   8     1840.41     1655.47    383.24 o
  10   4   8     2975.31     2724.55    413.78 o
  11   4   8      216.18      212.65    408.05 o
  12   4   8       95.74      226.22    245.64 o
  13   4   8      301.31       31.39    266.97 o
  14   4   8     1209.53     1561.44    413.58 o
  15   4   8      704.15      755.89    355.64 o
  16   4   8      204.31      277.55    335.20 o
  17   4   8       88.27       42.17    301.08 o
  18   4   8      164.54      230.09    320.64 o
  19   4   8      117.59      391.17    377.11 o
  20   4   8       14.79       12.80    359.99 o
  21   4   8        3.93     -151.20    350.15 o
  22   4   8      147.57       -7.12    390.57 o
   0   5   8      413.53      507.70    150.40 o
   1   5   8     1203.15     1259.18    186.37 o
   2   5   8       87.25       -8.15    158.07 o
   3   5   8        7.55     -100.31    145.21 o
   4   5   8      500.48      235.28    178.46 o
   5   5   8     1560.42     1517.70    389.67 o
   6   5   8     1293.97     1176.21    273.28 o
   7   5   8     2920.45     2533.47    360.28 o
   8   5   8     3268.06     3011.06    404.03 o
   9   5   8     4478.68     4664.39    487.09 o
  10   5   8      308.25      305.73    248.35 o
  11   5   8      413.75      231.66    237.36 o
  12   5   8      980.85      877.47    333.40 o
  13   5   8     8095.08     7865.82    884.11 o
  14   5   8      414.72      422.03    320.39 o
  15   5   8     2297.67     1706.02    438.74 o
  16   5   8     1003.25      944.10    393.35 o
  17   5   8     1960.62     1987.86    512.70 o
  18   5   8      770.09      567.83    397.30 o
  19   5   8     3510.31     3545.01    623.34 o
  20   5   8      893.71      742.00    447.72 o
  21   5   8      251.43      681.44    439.92 o
   0   6   8     3147.68     3141.26    634.13 o
   1   6   8    16852.08    17505.09    438.71 o
   2   6   8     4279.66     4517.18    741.66 o
   3   6   8    27246.26    28623.15    953.96 o
   4   6   8     6046.63     6311.50    476.06 o
   5   6   8     7017.94     6764.09    545.91 o
   6   6   8      662.74      809.26    258.82 o
   7   6   8     7484.27     8034.19    520.51 o
   8   6   8     2907.07     3055.79    425.51 o
   9   6   8     4940.76     4849.73    513.20 o
  10   6   8     1488.77     1664.33    364.69 o
  11   6   8     1931.70     1690.92    392.17 o
  12   6   8      176.27       88.55    259.99 o
  13   6   8      547.46      446.67    329.01 o
  14   6   8      955.91      885.97    366.49 o
  15   6   8     2334.60     1976.35    466.25 o
  16   6   8       99.70       -1.85    305.96 o
  17   6   8       22.69      -56.03    301.00 o
  18   6   8      176.66     -109.40    326.44 o
  19   6   8      249.20      405.00    541.31 o
  20   6   8        7.81      336.25    412.69 o
  21   6   8       14.59     -236.40    365.34 o
   0   7   8      525.64      378.64    314.31 o
   1   7   8      180.66       57.56    225.79 o
   2   7   8     1025.65     1002.99    201.70 o
   3   7   8       59.34        6.49    156.31 o
   4   7   8      136.85       -4.46    173.72 o
   5   7   8     1929.55     1664.51    311.60 o
   6   7   8     1366.25     1131.61    291.38 o
   7   7   8      218.78      166.89    224.80 o
   8   7   8     3325.91     3347.36    428.24 o
   9   7   8     2054.87     2206.46    398.75 o
  10   7   8       38.61       67.66    245.70 o
  11   7   8      896.66     1028.76    433.78 o
  12   7   8     5553.53     5232.65    953.04 o
  13   7   8     1341.42     1111.30    385.17 o
  14   7   8     4482.17     4680.89    621.68 o
  15   7   8      490.93      467.84    650.68 o
  16   7   8     1980.87     1460.19    452.74 o
  17   7   8      393.18      392.74    425.51 o
  18   7   8     1953.96     1695.00    493.59 o
  19   7   8      120.74      439.97    412.81 o
  20   7   8     1633.82     1792.95    550.70 o
   0   8   8    19644.48    19553.36   1277.46 o
   1   8   8     1252.87     1760.87    551.42 o
   2   8   8     5193.92     3558.50    650.68 o
   3   8   8     8813.02     9010.21    917.20 o
   4   8   8    14190.20    14657.69    585.71 o
   5   8   8      435.21      264.81    221.28 o
   6   8   8     5100.17     5121.11    446.44 o
   7   8   8      669.03      663.33    268.96 o
   8   8   8     9012.96     8003.06    712.25 o
   9   8   8     2202.46     2209.19    407.23 o
  10   8   8     3246.11     2641.97    451.85 o
  11   8   8      255.95      125.63    284.79 o
  12   8   8     1895.39     1479.96    534.88 o
  13   8   8      255.59      132.09    317.92 o
  14   8   8     1372.01     1237.27    651.60 o
  15   8   8      147.10      158.58    309.88 o
  16   8   8      111.94      170.35    347.73 o
  17   8   8      368.26      321.72    390.43 o
  18   8   8      585.67      603.08    405.85 o
  19   8   8       59.32     -102.53    380.79 o
  20   8   8        9.48      -30.39    389.22 o
   0   9   8       59.66      216.89    384.16 o
   1   9   8      961.24     1207.61    531.20 o
   2   9   8        2.93     -268.36    268.36 o
   3   9   8       49.49     -211.38    266.52 o
   4   9   8      143.23      277.55    384.16 o
   5   9   8     2602.05     2343.54    641.49 o
   6   9   8      668.82      764.64    507.31 o
   7   9   8      851.38      673.01    292.34 o
   8   9   8       57.65       14.93    283.98 o
   9   9   8     1583.26     1799.64    387.05 o
  10   9   8      288.70      671.68    310.17 o
  11   9   8     1206.17     1217.16    388.75 o
  12   9   8      222.01      -18.33    296.81 o
  13   9   8     5693.14     5204.35    922.71 o
  14   9   8      305.72      276.40    341.49 o
  15   9   8     1431.86     1346.67    461.63 o
  16   9   8     1670.86     1846.40    637.81 o
  17   9   8     1062.72     1606.13    499.49 o
  18   9   8      106.05       11.56    372.66 o
  19   9   8     2408.41     2699.51    632.98 o
   1  10   8     5280.48     5878.14    917.20 o
   2  10   8     6294.01     5593.24    904.33 o
   3  10   8     9039.49     7866.93    935.58 o
   4  10   8     1738.06     1996.14    645.16 o
   5  10   8     1765.65     1641.39    602.89 o
   6  10   8      324.42      395.18    444.81 o
   7  10   8     6748.59     4095.22    836.32 o
   8  10   8      890.63     1005.42    588.18 o
   9  10   8     1302.26     1896.89    689.28 o
  10  10   8      399.49       83.32    371.29 o
  11  10   8     1028.17     1118.28    710.41 o
  12  10   8      274.28      301.05    316.28 o
  13  10   8      499.43      233.01    335.91 o
  14  10   8      105.93      533.00    383.71 o
  15  10   8      122.10     -185.17    353.27 o
  16  10   8      119.27      247.29    383.39 o
  17  10   8       45.79      239.99    398.18 o
  18  10   8        1.60      151.01    410.59 o
   2  11   8       30.16       44.11    422.76 o
   3  11   8      689.53      950.28    527.53 o
   4  11   8      201.15      -84.55    374.97 o
   5  11   8      516.71      204.03    444.81 o
   6  11   8      322.32      457.68    492.60 o
   7  11   8     1110.06     1123.06    588.18 o
   8  11   8     1267.44     1716.76    694.79 o
   9  11   8     1095.05      867.57    601.05 o
  10  11   8     1728.37     2722.18    783.02 o
  11  11   8      280.66      295.93    547.74 o
  12  11   8     2489.97     1762.71    702.14 o
  13  11   8       48.17      365.78    474.22 o
  14  11   8      829.49     1231.51    674.57 o
  15  11   8      268.47     1181.88    658.03 o
  16  11   8      814.57     1379.73    498.43 o
   2  12   8     1999.07     1849.10    689.28 o
   3  12   8     3469.79     5714.55    996.23 o
   4  12   8     3689.76     3751.50    841.84 o
   5  12   8      350.22      261.01    455.84 o
   6  12   8     1007.75      674.57    562.45 o
   7  12   8      467.85      -95.58    463.19 o
   8  12   8     1317.68     1523.76    694.79 o
   9  12   8      705.20     1744.33    740.74 o
  10  12   8       60.06      950.28    586.34 o
  11  12   8       19.42       -5.51    472.38 o
  12  12   8      111.48     -466.87    474.22 o
  13  12   8       84.86      101.09    599.21 o
  14  12   8       64.00       44.11    542.23 o
  15  12   8       62.22     -474.22    512.82 o
   3  13   8      517.41      687.44    601.05 o
   4  13   8      187.50      -58.82    430.11 o
   5  13   8      232.02      -40.44    512.82 o
   6  13   8      133.72      235.27    490.76 o
   7  13   8      167.12      485.25    544.07 o
   8  13   8      191.81      437.46    542.23 o
   9  13   8      346.07      249.98    545.91 o
  10  13   8      252.52      384.16    571.64 o
  11  13   8      642.05      766.47    619.43 o
  12  13   8        1.20     -442.97    442.97 o
  13  13   8      952.17      970.50    654.35 o
   4  14   8     1737.08     1804.98    746.26 o
   5  14   8     1240.01     1117.55    654.35 o
   6  14   8      408.53        1.84    551.42 o
   7  14   8     1116.62     1872.99    777.50 o
   8  14   8     1534.32     2135.83    781.18 o
   9  14   8       70.16     -154.40    516.50 o
  10  14   8      722.67     1264.59    735.23 o
  11  14   8      546.51     1738.81    794.05 o
   5  15   8      137.26      286.74    573.48 o
   6  15   8      199.80      692.95    634.13 o
   7  15   8      174.78     -202.19    494.44 o
   8  15   8      424.38      788.53    731.55 o
   2   0   9    14886.64    16777.88    902.49 o
   4   0   9     2414.28     2102.75    455.84 o
   6   0   9     6156.11     6405.67    650.68 o
   8   0   9    15467.50    15983.84   1044.02 o
  10   0   9     1850.79     2599.03    582.67 o
  12   0   9     8973.95     9416.42    915.36 o
  14   0   9     3153.33     2479.55    678.25 o
  16   0   9       75.44     -108.45    398.86 o
  18   0   9      238.97      200.35    534.88 o
  20   0   9      135.82     -180.13    483.41 o
  22   0   9      212.08      483.41    623.10 o
   1   1   9      133.09       74.88    118.29 o
   2   1   9     1188.68     1189.39    213.90 o
   3   1   9     3107.76     2931.44    341.47 o
   4   1   9     1406.11     1193.84    270.99 o
   5   1   9      542.94      186.44    199.95 o
   6   1   9     1454.34     1773.26    316.37 o
   7   1   9     6795.74     6521.31    484.46 o
   8   1   9     4932.48     4765.71    695.71 o
   9   1   9     4513.64     3497.56    449.56 o
  10   1   9     1651.31     1311.46    345.71 o
  11   1   9     3178.10     3364.20    472.46 o
  12   1   9     1052.60     1037.41    350.81 o
  13   1   9     2474.28     2175.83    509.14 o
  14   1   9     2712.48     2768.55    803.24 o
  15   1   9     2444.05     1610.91    426.01 o
  16   1   9      568.19      155.05    307.88 o
  17   1   9       85.35     -120.04    313.93 o
  18   1   9       75.03      127.07    326.22 o
  19   1   9       56.77     -293.66    293.66 o
  20   1   9      381.73      250.17    410.80 o
  21   1   9        5.52       54.58    370.39 o
  22   1   9      143.62      248.78    413.58 o
   1   2   9     6204.44     5735.09    268.87 o
   2   2   9       27.13       34.62    128.35 o
   3   2   9     2263.47     1836.33    294.02 o
   4   2   9      829.58      525.65    210.94 o
   5   2   9     5070.11     4793.79    550.50 o
   6   2   9       58.68      122.48    202.21 o
   7   2   9     7351.62     6486.30    480.20 o
   8   2   9      786.51      776.39    332.69 o
   9   2   9     8892.05     8394.25    573.24 o
  10   2   9      203.62      327.54    243.78 o
  11   2   9     1121.47     1488.00    370.41 o
  12   2   9      121.32        4.28    238.77 o
  13   2   9     8420.45     8232.71    649.47 o
  14   2   9      275.82      434.51    324.71 o
  15   2   9       92.47      189.53    311.73 o
  16   2   9       74.67       35.21    300.63 o
  17   2   9      378.86      567.92    359.74 o
  18   2   9       30.10      105.98    350.45 o
  19   2   9       60.37       -3.45    369.27 o
  20   2   9       35.97      242.56    406.06 o
  21   2   9       97.78       -1.78    389.41 o
  22   2   9       14.30      292.19    425.82 o
   1   3   9     2039.16     2103.22    200.55 o
   2   3   9     2420.63     2877.78    419.09 o
   3   3   9     2680.97     2176.33    305.75 o
   4   3   9     2667.29     2919.90    351.17 o
   5   3   9      445.58      426.75    218.26 o
   6   3   9     3943.72     3230.18    391.25 o
   7   3   9     2243.39     2106.37    349.84 o
   8   3   9     5537.77     5948.24   1062.40 o
   9   3   9     2731.85     2689.91    405.50 o
  10   3   9     6898.89     6184.97   1317.89 o
  11   3   9      141.54       93.24    242.39 o
  12   3   9     1048.80     1168.05    366.26 o
  13   3   9      147.31      194.17    293.31 o
  14   3   9     2660.51     3510.13    532.81 o
  15   3   9     1175.05     1130.80    400.81 o
  16   3   9      152.22      247.59    331.98 o
  17   3   9       45.71       59.48    312.58 o
  18   3   9      351.99       96.10    322.68 o
  19   3   9       96.94      319.17    363.66 o
  20   3   9       19.26     -148.04    348.70 o
  21   3   9       14.89     -322.60    381.93 o
  22   3   9       58.22      136.07    434.28 o
   1   4   9     1032.49      788.36    180.26 o
   2   4   9     5477.68     6090.46    402.74 o
   3   4   9       57.62       25.91    170.42 o
   4   4   9      945.31      895.91    245.01 o
   5   4   9     2637.06     2960.34    367.43 o
   6   4   9     4135.98     3854.43    534.88 o
   7   4   9     2029.70     1767.35    340.98 o
   8   4   9    10152.16    10431.76    604.95 o
   9   4   9       39.65       57.19    222.96 o
  10   4   9      243.46      459.17    333.61 o
  11   4   9       75.42     -133.99    232.52 o
  12   4   9     2978.28     3129.64    480.89 o
  13   4   9      344.03      389.14    299.65 o
  14   4   9     1092.94     1424.20    426.95 o
  15   4   9       22.90     -146.79    255.05 o
  16   4   9       32.78      -77.33    323.50 o
  17   4   9        4.28      -11.82    330.77 o
  18   4   9      150.24      -33.55    331.30 o
  19   4   9      131.95       56.85    339.07 o
  20   4   9       63.52     -112.40    343.31 o
  21   4   9       62.58      491.76    427.46 o
   1   5   9      187.14      155.36    154.44 o
   2   5   9      562.87      505.94    195.88 o
   3   5   9     3472.00     3218.13    326.33 o
   4   5   9     1063.54     1081.47    258.72 o
   5   5   9     1747.82     1647.02    298.80 o
   6   5   9     1452.27      943.76    264.90 o
   7   5   9     3286.26     3147.58    409.84 o
   8   5   9      843.49      828.01    294.22 o
   9   5   9     2078.82     1685.31    358.94 o
  10   5   9      535.25      635.95    299.02 o
  11   5   9      338.73      110.48    417.24 o
  12   5   9      530.02      606.24    306.07 o
  13   5   9      136.95        9.95    261.00 o
  14   5   9      384.62       92.80    281.20 o
  15   5   9     2550.47     3087.43    538.55 o
  16   5   9      412.91      185.77    392.43 o
  17   5   9      475.76      113.15    324.60 o
  18   5   9       53.11      -60.66    372.77 o
  19   5   9      161.62      158.68    364.53 o
  20   5   9       13.24     -334.30    336.66 o
  21   5   9       11.73     -221.93    371.10 o
   1   6   9     1648.16     1774.04    211.33 o
   2   6   9     1885.22     1953.65    268.95 o
   3   6   9     1243.76     1162.96    247.76 o
   4   6   9      155.19        4.60    191.96 o
   5   6   9     1192.49     1083.50    380.48 o
   6   6   9      166.21       97.30    221.49 o
   7   6   9     1604.91     1170.78    299.65 o
   8   6   9      770.17     1226.53    320.81 o
   9   6   9     2649.14     2296.21    405.85 o
  10   6   9       87.25      262.07    270.00 o
  11   6   9       54.72      297.05    266.91 o
  12   6   9      587.73      805.96    336.50 o
  13   6   9     3955.72     3826.23    561.72 o
  14   6   9      400.30      254.84    307.73 o
  15   6   9       76.28     -178.02    298.23 o
  16   6   9       28.25       89.08    324.55 o
  17   6   9      489.40      776.43    387.83 o
  18   6   9       53.29       84.68    362.61 o
  19   6   9       58.58      191.90    378.26 o
  20   6   9      111.02      373.98    397.18 o
   1   7   9        0.86      -74.53    235.15 o
   2   7   9      118.02      652.51    408.05 o
   3   7   9      453.85      359.04    251.82 o
   4   7   9     1577.73     1472.79    278.20 o
   5   7   9      273.33      304.28    218.28 o
   6   7   9     1557.07     1596.20    316.52 o
   7   7   9       95.66        5.36    218.03 o
   8   7   9      866.27      835.54    298.50 o
   9   7   9       17.60      116.23    246.13 o
  10   7   9      641.57      234.63    279.74 o
  11   7   9     1650.05     1635.79    397.02 o
  12   7   9      227.50      335.64    298.47 o
  13   7   9      439.95      200.56    300.88 o
  14   7   9     2180.70     2305.01    483.41 o
  15   7   9       68.31      165.90    339.19 o
  16   7   9      119.82      538.08    392.17 o
  17   7   9       37.44     -294.40    327.15 o
  18   7   9      252.30     -323.40    323.40 o
  19   7   9      124.24      164.52    405.24 o
  20   7   9      150.97      468.93    458.13 o
   1   8   9      950.00      172.78    406.21 o
   2   8   9      234.00      310.63    408.05 o
   3   8   9     1002.38     1303.19    544.07 o
   4   8   9      281.31      126.83    395.18 o
   5   8   9      660.26     1169.01    533.04 o
   6   8   9      232.57       42.61    226.10 o
   7   8   9     3188.07     3594.00    453.17 o
   8   8   9     1067.36      456.19    280.88 o
   9   8   9      322.19      522.44    300.70 o
  10   8   9      728.79      652.96    312.66 o
  11   8   9      238.36      148.58    281.84 o
  12   8   9     1312.87     2100.87    453.97 o
  13   8   9      746.70      712.92    426.43 o
  14   8   9       54.95       19.06    305.42 o
  15   8   9      109.90       55.85    348.01 o
  16   8   9      232.82      -75.96    363.94 o
  17   8   9       15.03      -33.27    337.26 o
  18   8   9       15.03     -344.39    344.39 o
  19   8   9      183.97      235.09    420.80 o
   1   9   9      107.92       27.57    376.80 o
   2   9   9      296.18      -36.76    385.99 o
   3   9   9      910.40      718.68    479.74 o
   4   9   9      408.67      220.57    393.35 o
   5   9   9      236.18      205.86    387.83 o
   6   9   9     1814.79     2619.25    711.33 o
   7   9   9     2216.20     2701.96    678.25 o
   8   9   9      195.51     -215.05    367.61 o
   9   9   9     1098.31      983.37    575.32 o
  10   9   9     1623.95     1791.61    425.15 o
  11   9   9     1583.71     1500.02    417.09 o
  12   9   9     1059.31      862.98    364.13 o
  13   9   9      175.93      348.25    330.69 o
  14   9   9       81.16     -270.25    308.80 o
  15   9   9      819.35      769.77    421.10 o
  16   9   9      174.33     -163.41    366.94 o
  17   9   9      188.12      538.93    467.79 o
  18   9   9      186.61      263.69    410.02 o
   1  10   9      155.96      130.50    417.24 o
   2  10   9     2001.48     1782.93    632.30 o
   3  10   9       74.58      413.57    442.97 o
   4  10   9      707.98      856.54    533.04 o
   5  10   9       73.04     -181.97    384.16 o
   6  10   9     1451.41     1650.58    632.30 o
   7  10   9     1014.71      522.01    547.74 o
   8  10   9     1951.97     1702.05    680.09 o
   9  10   9     1209.36     1996.14    724.20 o
  10  10   9       22.40      218.73    499.95 o
  11  10   9      288.12      341.88    501.79 o
  12  10   9      672.72      702.14    575.32 o
  13  10   9      716.13      420.92    547.74 o
  14  10   9      662.72      485.25    582.67 o
  15  10   9       57.11      -80.55    365.78 o
  16  10   9       70.42      182.53    375.29 o
  17  10   9      215.31      201.01    520.17 o
   2  11   9      320.19      329.01    518.34 o
   3  11   9       34.51     -397.02    397.02 o
   4  11   9      701.11      681.92    540.39 o
   5  11   9      335.47      490.76    472.38 o
   6  11   9     1384.06      896.98    556.93 o
   7  11   9     1773.66     2196.49    738.90 o
   8  11   9     2982.78     4795.52    983.37 o
   9  11   9      198.16      211.38    501.79 o
  10  11   9     1426.59     2043.93    766.47 o
  11  11   9     1254.83      729.71    593.70 o
  12  11   9      255.92      -36.76    472.38 o
  13  11   9      101.68       69.85    536.72 o
  14  11   9      311.28      426.43    575.32 o
  15  11   9      130.38     -494.44    494.44 o
   2  12   9       88.48      189.32    472.38 o
   3  12   9       19.76       60.66    466.87 o
   4  12   9     1077.49     1952.03    762.80 o
   5  12   9      751.98      615.75    555.10 o
   6  12   9     1031.49     1549.49    687.44 o
   7  12   9     1359.48     2222.22    760.96 o
   8  12   9      660.78     1294.00    665.38 o
   9  12   9      511.19      571.64    547.74 o
  10  12   9      494.54      828.97    670.89 o
  11  12   9      242.54       47.79    498.12 o
  12  12   9      251.53      128.66    551.42 o
  13  12   9      479.35      102.93    613.91 o
  14  12   9       96.85      597.37    680.09 o
   3  13   9      744.18      799.56    626.78 o
   4  13   9       81.30      983.37    619.43 o
   5  13   9      269.45      283.06    553.26 o
   6  13   9      216.77       31.25    481.57 o
   7  13   9      838.67     1687.35    718.68 o
   8  13   9       48.60      703.98    608.40 o
   9  13   9     1448.45     2060.47    801.40 o
  10  13   9       71.73     -261.01    533.04 o
  11  13   9      119.01     -161.75    555.10 o
  12  13   9       53.73      678.25    619.43 o
   4  14   9       76.18      137.86    551.42 o
   5  14   9     1159.27      930.06    652.51 o
   6  14   9      432.27     1049.54    698.47 o
   7  14   9      312.61      509.14    647.00 o
   8  14   9      532.00     1113.87    698.47 o
   9  14   9      590.44      748.09    674.57 o
   6  15   9      218.95       12.87    601.05 o
   0   0  10     8842.11    10265.61    746.26 o
   2   0  10    37596.31    38476.27   1411.64 o
   4   0  10    44970.20    42264.53   1536.62 o
   6   0  10     5067.54     4464.67    656.19 o
   8   0  10    15234.90    15364.41   1073.43 o
  10   0  10      243.66      474.22    395.18 o
  12   0  10      989.32     1213.12    523.85 o
  14   0  10      564.74      630.46    490.76 o
  16   0  10      741.84      760.96    580.83 o
  18   0  10       53.08      803.24    556.93 o
  20   0  10       22.70      123.15    545.91 o
   0   1  10     4412.64     3832.74    373.13 o
   1   1  10     1492.81     1557.89    201.44 o
   2   1  10     1173.95      997.35    252.24 o
   3   1  10      155.79      170.44    195.58 o
   4   1  10     3821.59     3425.98    417.24 o
   5   1  10     1037.74      668.64    255.49 o
   6   1  10       88.88      146.25    217.63 o
   7   1  10     2691.10     3320.88    435.35 o
   8   1  10     6601.56     6391.63    513.34 o
   9   1  10      977.97     1214.46    334.45 o
  10   1  10       65.67       45.85    243.83 o
  11   1  10     2933.33     2756.77    449.70 o
  12   1  10     4473.48     4182.95    595.53 o
  13   1  10     1570.11     2204.01    461.86 o
  14   1  10      457.76      629.45    325.45 o
  15   1  10     1816.98     1513.20    488.93 o
  16   1  10      429.09      610.52    364.79 o
  17   1  10     2291.32     1800.74    509.36 o
  18   1  10     2321.98     2918.99    597.16 o
  19   1  10     2048.85     1663.61    524.26 o
  20   1  10      753.55      872.99    459.01 o
  21   1  10      594.33      835.65    482.61 o
   0   2  10     1120.98     1195.09    261.87 o
   1   2  10    16136.41    16552.45    452.35 o
   2   2  10     1326.18     1525.08    290.08 o
   3   2  10    30320.95    30619.95    902.00 o
   4   2  10     1117.40     1043.56    288.58 o
   5   2  10    18465.11    20078.58    778.04 o
   6   2  10      408.62      214.60    241.21 o
   7   2  10     5828.40     5507.07    491.00 o
   8   2  10     1497.93     1481.62    337.29 o
   9   2  10    12802.04    12390.97    705.93 o
  10   2  10     1128.92     1360.91    493.52 o
  11   2  10     1075.48     1498.28    388.82 o
  12   2  10     1127.29      963.11    356.78 o
  13   2  10     1577.46     1514.19    417.52 o
  14   2  10      639.55      407.10    350.13 o
  15   2  10      845.73      629.90    367.03 o
  16   2  10      323.60      347.29    356.97 o
  17   2  10      199.92     -285.20    312.22 o
  18   2  10      109.20      249.51    359.35 o
  19   2  10       52.20     -135.30    344.99 o
  20   2  10      115.09       51.05    365.85 o
  21   2  10       47.08     -246.03    408.97 o
   0   3  10     4143.68     3856.09    354.19 o
   1   3  10      537.05      552.76    151.29 o
   2   3  10      469.42      660.92    233.80 o
   3   3  10     1866.91     1386.12    284.25 o
   4   3  10      989.69     1061.02    280.54 o
   5   3  10      533.84      569.80    249.38 o
   6   3  10     1016.43     1098.88    293.75 o
   7   3  10     1965.53     1882.67    348.97 o
   8   3  10      419.32      609.25    262.46 o
   9   3  10      850.28      692.05    289.81 o
  10   3  10      733.89      556.29    289.18 o
  11   3  10     3767.47     3866.52    590.02 o
  12   3  10     5331.20     5400.31    862.97 o
  13   3  10     3486.54     3188.44    635.05 o
  14   3  10     6791.46     6724.27    713.17 o
  15   3  10      511.84      499.97    357.70 o
  16   3  10     1635.28     1841.13    480.28 o
  17   3  10      864.07      931.62    423.11 o
  18   3  10     2019.24     2112.58    534.40 o
  19   3  10      575.97      910.29    439.63 o
  20   3  10     1664.74     1389.55    506.39 o
  21   3  10      351.82      535.02    458.72 o
   0   4  10    19555.29    19442.79    639.34 o
   1   4  10     2223.46     2065.58    261.39 o
   2   4  10    26054.62    26999.58    835.40 o
   3   4  10     4883.31     5262.31    420.77 o
   4   4  10    23680.69    23867.97   1538.46 o
   5   4  10      930.62     1013.68    282.05 o
   6   4  10     4370.49     4229.52    650.68 o
   7   4  10     1315.48     1174.13    320.51 o
   8   4  10    13341.58    14098.14   1531.11 o
   9   4  10     2229.96     2290.23    402.80 o
  10   4  10     2504.76     2531.02    447.70 o
  11   4  10       43.53     -109.97    240.39 o
  12   4  10     4057.41     3704.10    545.22 o
  13   4  10       47.91       91.50    278.13 o
  14   4  10      235.75      371.93    474.22 o
  15   4  10      574.02      134.33    316.48 o
  16   4  10     1113.87     1679.10    476.03 o
  17   4  10       60.91      -53.95    334.31 o
  18   4  10      452.77      422.43    400.70 o
  19   4  10       61.22     -160.56    355.26 o
  20   4  10      420.94      653.71    446.64 o
   0   5  10     2370.83     2497.38    287.07 o
   1   5  10     1301.18     1441.55    232.56 o
   2   5  10      952.64      862.74    250.50 o
   3   5  10      820.09      889.62    435.62 o
   4   5  10     1348.75     1465.28    297.22 o
   5   5  10      678.99      398.62    242.34 o
   6   5  10      651.84      469.93    255.26 o
   7   5  10     6755.40     6490.71    530.05 o
   8   5  10      859.26      532.15    287.97 o
   9   5  10      718.59      372.84    325.34 o
  10   5  10      297.57      295.65    274.61 o
  11   5  10     3446.53     3677.53    525.95 o
  12   5  10     1706.67     1886.71    437.83 o
  13   5  10     6648.73     7496.53    729.47 o
  14   5  10      859.54      748.01    382.81 o
  15   5  10     1643.04     1750.31    455.71 o
  16   5  10     1169.97     1371.31    450.49 o
  17   5  10      701.09      889.28    424.71 o
  18   5  10      432.50      235.10    390.85 o
  19   5  10     2806.21     2621.98    612.36 o
  20   5  10      241.89      400.28    422.40 o
   0   6  10      993.07      871.24    463.19 o
   1   6  10    18034.86    18227.52    877.68 o
   2   6  10     2747.82     2770.88    327.44 o
   3   6  10    21967.52    22614.01    720.87 o
   4   6  10      762.44      874.04    254.38 o
   5   6  10    12273.35    13361.60    632.14 o
   6   6  10       82.17       23.91    208.02 o
   7   6  10     1422.31     1257.18    328.14 o
   8   6  10      172.40      117.28    234.72 o
   9   6  10     9997.84     9864.57    650.96 o
  10   6  10      218.13      280.88    282.88 o
  11   6  10      372.77      400.53    315.61 o
  12   6  10      240.32      428.31    322.12 o
  13   6  10      861.41      597.40    353.82 o
  14   6  10       79.19     -179.93    303.13 o
  15   6  10      340.73      315.65    357.24 o
  16   6  10       99.13      -49.60    326.22 o
  17   6  10      186.45       59.14    351.56 o
  18   6  10       54.23     -153.10    339.46 o
  19   6  10      103.57      219.32    422.65 o
   0   7  10      847.92     1113.87    518.34 o
   1   7  10       18.52     -237.11    340.04 o
   2   7  10      867.77     1450.24    545.91 o
   3   7  10       84.50       64.33    349.23 o
   4   7  10      425.94      544.07    455.84 o
   5   7  10       51.59       38.60    351.07 o
   6   7  10      241.39       64.51    226.07 o
   7   7  10      289.40      111.65    239.19 o
   8   7  10     4071.72     4005.16   1379.47 o
   9   7  10      945.60      837.59    319.29 o
  10   7  10     1508.86     1183.20    360.56 o
  11   7  10      622.63      721.65    354.08 o
  12   7  10     2932.63     2996.61    874.92 o
  13   7  10      338.79      430.93    378.64 o
  14   7  10     3486.74     4007.68    597.98 o
  15   7  10      527.10      949.47    669.06 o
  16   7  10      541.06      790.30    432.76 o
  17   7  10      466.51      177.17    369.09 o
  18   7  10     2148.41     2362.17    570.99 o
  19   7  10       87.17      174.03    434.07 o
   0   8  10     5085.80     4530.84    828.97 o
   1   8  10     1248.63     1404.28    566.12 o
   2   8  10     6751.96     7344.92   1003.58 o
   3   8  10     3383.44     3808.48    808.75 o
   4   8  10     6870.38     7537.92    931.90 o
   5   8  10      196.88       33.09    373.13 o
   6   8  10     1904.49     2293.91    687.44 o
   7   8  10      323.51      301.44    441.14 o
   8   8  10     4524.84     3246.03    794.05 o
   9   8  10      927.88      939.86    352.74 o
  10   8  10      265.16      -58.82    279.44 o
  11   8  10      296.92       -0.25    396.10 o
  12   8  10      434.07      335.50    331.81 o
  13   8  10       16.85     -118.64    413.57 o
  14   8  10       45.59       -6.36    337.27 o
  15   8  10      277.84      752.11    531.20 o
  16   8  10      346.00      525.04    411.28 o
  17   8  10      210.82       61.29    378.11 o
  18   8  10       60.87       58.01    424.98 o
   0   9  10      178.95      -58.82    371.29 o
   1   9  10      835.89     1290.32    567.96 o
   2   9  10      577.96      817.94    556.93 o
   3   9  10       27.45       11.03    378.64 o
   4   9  10      308.85        7.35    402.54 o
   5   9  10      346.00      141.53    422.76 o
   6   9  10      399.46      -79.04    406.21 o
   7   9  10      414.27      270.20    496.28 o
   8   9  10      317.16      619.43    474.22 o
   9   9  10      289.57      680.09    490.76 o
  10   9  10      176.03     -119.47    365.78 o
  11   9  10     2786.56     3137.58    849.19 o
  12   9  10      442.36      468.71    520.17 o
  13   9  10     1615.64     2062.31    797.72 o
  14   9  10      144.44      340.61    374.75 o
  15   9  10     2037.98     2662.77    573.63 o
  16   9  10      259.54      223.15    398.79 o
  17   9  10      695.03     1003.72    462.71 o
   1  10  10     3176.75     3440.86    838.16 o
   2  10  10     4642.32     5659.41    983.37 o
   3  10  10     3181.54     3100.82    794.05 o
   4  10  10     3209.28     2424.41    733.39 o
   5  10  10     2451.60     3098.98    805.07 o
   6  10  10      660.27      768.31    538.55 o
   7  10  10     2740.12     2599.03    766.47 o
   8  10  10     1842.18     1657.94    674.57 o
   9  10  10     2040.07     1542.14    661.70 o
  10  10  10      493.81      387.83    545.91 o
  11  10  10      557.17     1306.87    670.89 o
  12  10  10      194.92      231.60    533.04 o
  13  10  10      115.37     -281.22    499.95 o
  14  10  10      171.83      340.04    577.15 o
  15  10  10      165.11     -380.48    477.90 o
  16  10  10       41.09       75.36    590.02 o
   2  11  10      160.17       88.23    474.22 o
   3  11  10      216.02      227.92    446.65 o
   4  11  10     1433.31     2040.26    760.96 o
   5  11  10      261.83       90.07    483.41 o
   6  11  10      531.22      439.30    531.20 o
   7  11  10      212.94      174.62    529.36 o
   8  11  10      829.31     1086.30    687.44 o
   9  11  10        1.97      -45.95    510.98 o
  10  11  10      792.18      856.54    637.81 o
  11  11  10      365.52      610.24    586.34 o
  12  11  10     1048.38      964.99    683.76 o
  13  11  10      502.81      626.78    645.16 o
  14  11  10     1236.55     2321.48    893.30 o
   3  12  10     3768.90     4332.33    953.96 o
   4  12  10     2991.22     3190.89    869.41 o
   5  12  10      591.18     1294.00    678.25 o
   6  12  10     2218.79     2683.58    760.96 o
   7  12  10      444.34      332.69    477.90 o
   8  12  10     1705.16     1578.90    748.09 o
   9  12  10      515.20      216.89    514.66 o
  10  12  10      148.87      577.15    647.00 o
  11  12  10        8.72      -12.87    555.10 o
  12  12  10      645.77      977.85    676.41 o
  13  12  10      155.64      397.02    623.10 o
   3  13  10      573.96      696.63    615.75 o
   4  13  10       93.97      249.98    566.12 o
   5  13  10      143.62     -430.11    465.03 o
   6  13  10      479.09      722.36    643.32 o
   7  13  10      777.22     1126.74    656.19 o
   8  13  10      325.82      784.85    645.16 o
   9  13  10      312.79      369.45    580.83 o
  10  13  10       10.80      134.18    529.36 o
   4  14  10     1260.69     2257.15    863.89 o
   5  14  10     1902.81     1731.46    757.28 o
   6  14  10      318.19      325.34    648.84 o
   7  14  10      290.12      623.10    676.41 o
   2   0  11     8713.97     7431.31    696.63 o
   4   0  11     3629.37     3091.63    571.64 o
   6   0  11    12026.28    12973.08    970.50 o
   8   0  11     8430.84     8401.81    856.54 o
  10   0  11       44.94       40.44    358.42 o
  12   0  11     3341.82     3260.73    733.39 o
  14   0  11      579.01     1005.42    558.77 o
  16   0  11      125.14     -194.84    417.24 o
  18   0  11      135.45      430.11    555.10 o
  20   0  11      128.97     -257.33    544.07 o
   1   1  11      510.42      343.19    157.96 o
   2   1  11      122.35      153.04    209.06 o
   3   1  11     1053.17     1015.53    281.31 o
   4   1  11     1122.12     1134.06    328.10 o
   5   1  11     1083.02      981.27    301.50 o
   6   1  11     1364.49     1078.07    313.56 o
   7   1  11     3169.47     3518.69    472.06 o
   8   1  11     6101.58     6218.10    556.63 o
   9   1  11      785.01      807.06    323.25 o
  10   1  11     1265.45     1514.57    380.82 o
  11   1  11     2770.40     2537.09    464.34 o
  12   1  11      949.77     1089.66    370.86 o
  13   1  11      298.63      -88.83    271.60 o
  14   1  11     1532.32     1047.35    401.28 o
  15   1  11      609.05      678.60    484.33 o
  16   1  11       60.92       81.74    336.14 o
  17   1  11       99.25      257.86    363.18 o
  18   1  11       33.12     -302.70    302.70 o
  19   1  11       40.49      230.05    372.13 o
  20   1  11       95.25      295.21    411.54 o
   1   2  11     3358.86     3136.17    267.54 o
   2   2  11      118.09       77.95    201.83 o
   3   2  11     2140.80     2143.67    350.96 o
   4   2  11      241.84      153.77    220.96 o
   5   2  11     2803.96     3010.27    418.70 o
   6   2  11      313.28      253.97    243.91 o
   7   2  11    11053.66    11003.29    650.29 o
   8   2  11      499.16      301.43    258.35 o
   9   2  11     2545.77     2926.88    766.47 o
  10   2  11      176.98       71.77    266.49 o
  11   2  11     1687.81     1907.15    421.50 o
  12   2  11      734.37     1051.08    427.35 o
  13   2  11     2211.94     2240.42    476.26 o
  14   2  11      378.16      411.53    348.67 o
  15   2  11      270.93       75.14    317.44 o
  16   2  11       81.24      407.17    355.41 o
  17   2  11       39.40      287.81    351.43 o
  18   2  11       51.48       -2.18    347.13 o
  19   2  11       34.35      335.83    404.67 o
  20   2  11        1.12     -148.71    383.77 o
   1   3  11       63.97        0.20    168.80 o
   2   3  11      592.73      680.25    244.19 o
   3   3  11      624.34      507.91    228.18 o
   4   3  11      856.00      756.61    272.08 o
   5   3  11       26.40      296.55    230.97 o
   6   3  11     1478.42     1340.95    326.57 o
   7   3  11      114.73      -39.53    226.74 o
   8   3  11     2120.47     2431.19    419.04 o
   9   3  11     2900.30     2671.22    436.49 o
  10   3  11      401.06      294.83    271.26 o
  11   3  11      960.66      853.61    361.37 o
  12   3  11     1350.64     1414.47    413.98 o
  13   3  11     1009.94     1233.77    406.23 o
  14   3  11      677.30      214.00    316.88 o
  15   3  11      985.05     1482.88    454.98 o
  16   3  11       46.34     -142.01    333.12 o
  17   3  11      148.67       30.86    314.03 o
  18   3  11       83.60       35.01    355.28 o
  19   3  11       60.90      359.96    423.40 o
  20   3  11      207.64      388.47    429.00 o
   1   4  11      806.84      640.44    212.47 o
   2   4  11     2791.09     3045.93    473.30 o
   3   4  11     1214.20      909.37    275.07 o
   4   4  11     1138.26      815.85    385.99 o
   5   4  11     1558.96     1066.49    488.93 o
   6   4  11      629.82      405.66    279.98 o
   7   4  11      629.13      829.69    300.75 o
   8   4  11     2953.86     2528.52    427.85 o
   9   4  11       75.96      174.47    259.00 o
  10   4  11     1521.01     1442.66    390.30 o
  11   4  11      860.13      819.92    364.61 o
  12   4  11     2462.39     2371.33    473.63 o
  13   4  11      460.97      839.69    366.99 o
  14   4  11     1475.49     1658.23    452.34 o
  15   4  11      236.54      364.91    352.67 o
  16   4  11      155.52      190.33    362.45 o
  17   4  11       37.24      133.12    365.87 o
  18   4  11       25.86      161.95    370.68 o
  19   4  11       25.45     -118.56    375.62 o
   1   5  11        8.38      -81.65    168.05 o
   2   5  11      773.08      681.87    239.20 o
   3   5  11     1842.07     1584.58    308.22 o
   4   5  11      933.96      807.74    477.90 o
   5   5  11     1157.52      796.97    275.12 o
   6   5  11      185.96       64.91    239.70 o
   7   5  11     1958.56     1460.40    352.35 o
   8   5  11     1704.61     1059.30    338.99 o
   9   5  11     5063.19     4637.23    635.97 o
  10   5  11       72.26      268.69    305.02 o
  11   5  11     1030.27     1004.77    378.38 o
  12   5  11      501.88      746.05    360.75 o
  13   5  11     1835.55     1993.12    460.23 o
  14   5  11      460.65      692.95    363.11 o
  15   5  11      459.04      353.57    366.99 o
  16   5  11      206.62       48.56    342.06 o
  17   5  11       87.91      -80.18    341.35 o
  18   5  11      144.90       -3.03    388.55 o
  19   5  11       99.90      430.98    445.08 o
   1   6  11     2169.48     2129.70    440.23 o
   2   6  11      459.21      437.46    417.24 o
   3   6  11      825.76      560.61    476.06 o
   4   6  11      591.82      619.43    474.22 o
   5   6  11     2171.19     1554.92    336.42 o
   6   6  11      222.95       22.08    232.50 o
   7   6  11     3648.54     3230.78    740.74 o
   8   6  11      748.80     1260.64    353.09 o
   9   6  11     1019.23     1034.27    358.87 o
  10   6  11       71.51     -152.37    349.23 o
  11   6  11     1432.35     1487.28    421.76 o
  12   6  11       11.09      -76.37    305.88 o
  13   6  11     1294.89     1505.74    464.11 o
  14   6  11      191.59      246.45    331.84 o
  15   6  11      271.90       96.30    336.10 o
  16   6  11      177.43       41.12    372.92 o
  17   6  11       69.95      302.82    398.96 o
  18   6  11       66.41     -255.01    393.29 o
   1   7  11       96.93      -77.20    365.78 o
   2   7  11        6.46       84.55    400.70 o
   3   7  11      145.69      630.46    459.52 o
   4   7  11     1875.15     1279.30    564.29 o
   5   7  11      379.48      523.85    442.97 o
   6   7  11     1666.03     1564.20    610.24 o
   7   7  11     1930.04     1369.36    595.53 o
   8   7  11     3523.09     3156.12    466.35 o
   9   7  11      553.28      620.76    314.11 o
  10   7  11     2332.75     2121.03    488.93 o
  11   7  11      418.26      848.48    365.81 o
  12   7  11      341.67      251.20    497.20 o
  13   7  11      446.62      592.48    372.90 o
  14   7  11     1667.78     1404.16    471.36 o
  15   7  11      172.28      177.99    360.58 o
  16   7  11      236.18      397.24    378.73 o
  17   7  11       50.78     -181.13    517.42 o
  18   7  11       54.22       -9.25    393.65 o
   1   8  11      314.99       79.04    349.23 o
   2   8  11      987.49     1178.20    593.70 o
   3   8  11       79.07      172.78    419.08 o
   4   8  11     1891.90      797.72    514.66 o
   5   8  11      190.32      426.43    446.65 o
   6   8  11     1614.60     1161.66    597.37 o
   7   8  11      880.64     1518.24    648.84 o
   8   8  11     2844.30     3780.91    843.67 o
   9   8  11     1017.13     1766.38    669.06 o
  10   8  11      652.56      698.47    575.32 o
  11   8  11      213.26      235.27    487.09 o
  12   8  11      902.57      788.53    599.21 o
  13   8  11      646.79      630.21    389.93 o
  14   8  11      332.42      633.79    403.49 o
  15   8  11       85.53      209.96    374.50 o
  16   8  11       31.18       40.51    374.68 o
  17   8  11       17.50     -102.72    390.43 o
   1   9  11      326.19      474.22    496.28 o
   2   9  11       72.01     -246.30    332.69 o
   3   9  11      381.45      134.18    468.71 o
   4   9  11       23.23       42.28    439.30 o
   5   9  11      473.48      -18.38    406.21 o
   6   9  11      117.76      -18.38    415.40 o
   7   9  11     2635.30     2477.72    766.47 o
   8   9  11      516.48      207.70    485.25 o
   9   9  11     1641.59     1093.65    632.30 o
  10   9  11       54.64      158.07    545.91 o
  11   9  11      882.92      659.87    586.34 o
  12   9  11      357.54      880.43    648.84 o
  13   9  11      560.52     1229.67    676.41 o
  14   9  11       44.49     -257.33    472.38 o
  15   9  11      492.57      966.82    711.33 o
  16   9  11       23.85     -562.45    562.45 o
   1  10  11      343.01     -207.70    420.92 o
   2  10  11      911.73      590.02    509.14 o
   3  10  11      530.75      924.55    608.40 o
   4  10  11       46.45      325.34    468.71 o
   5  10  11      713.88      376.80    558.77 o
   6  10  11      302.11       14.70    499.95 o
   7  10  11     1088.87     1369.36    656.19 o
   8  10  11     1455.48     1713.08    676.41 o
   9  10  11      278.75      400.70    499.95 o
  10  10  11      165.04     -266.52    430.11 o
  11  10  11      504.54      358.42    580.83 o
  12  10  11      496.15     1108.35    716.85 o
  13  10  11      133.20      134.18    555.10 o
  14  10  11      228.12       38.60    555.10 o
   2  11  11      509.66      380.48    590.02 o
   3  11  11      311.91     -308.80    424.59 o
   4  11  11      521.10      470.55    567.96 o
   5  11  11        0.76      362.10    503.63 o
   6  11  11      541.38      784.85    612.08 o
   7  11  11      521.68      909.84    680.09 o
   8  11  11      751.47      459.52    634.13 o
   9  11  11      167.43      198.51    553.26 o
  10  11  11      155.71      224.24    555.10 o
  11  11  11      423.44      674.57    670.89 o
  12  11  11      197.16      356.59    641.49 o
  13  11  11      251.08      167.26    623.10 o
   3  12  11      198.26      459.52    601.05 o
   4  12  11       80.65      529.36    536.72 o
   5  12  11      244.57      218.73    580.83 o
   6  12  11       29.23      544.07    586.34 o
   7  12  11     1088.41      683.76    647.00 o
   8  12  11      229.95      150.72    522.01 o
   9  12  11      260.91      444.81    610.24 o
  10  12  11      239.33      492.60    623.10 o
  11  12  11       85.18      639.65    694.79 o
   4  13  11      248.71      172.78    582.67 o
   5  13  11      219.49      292.25    599.21 o
   6  13  11       52.40     -205.86    496.28 o
   7  13  11       16.69     -422.76    435.62 o
   8  13  11      186.52     -442.97    551.42 o
   0   0  12    25568.90    25723.76   1255.40 o
   2   0  12    15199.54    14868.13    996.23 o
   4   0  12    20878.60    21069.77   1214.96 o
   6   0  12    14279.25    14246.86   1064.24 o
   8   0  12     6628.31     6343.17    779.34 o
  10   0  12     4973.21     3639.37    748.09 o
  12   0  12     2207.14     2380.30    687.44 o
  14   0  12     1885.02     1928.13    702.14 o
  16   0  12      735.03      577.15    578.99 o
  18   0  12      552.52      312.47    591.86 o
   0   1  12     4640.51     5049.13    466.60 o
   1   1  12      816.87      721.27    191.98 o
   2   1  12     2563.23     1868.55    348.06 o
   3   1  12     1503.88     1693.77    343.93 o
   4   1  12     4068.72     3669.96    450.32 o
   5   1  12     3675.41     3871.48    477.32 o
   6   1  12     1671.86     1558.50    369.77 o
   7   1  12     1030.23     1190.61    347.60 o
   8   1  12      990.25      643.68    311.95 o
   9   1  12     3099.52     3553.95    853.78 o
  10   1  12      122.55        9.53    275.50 o
  11   1  12     2148.69     1916.89    439.16 o
  12   1  12     1521.94     1520.44    427.18 o
  13   1  12     2949.89     2689.09    517.74 o
  14   1  12     1201.08     1040.32    544.07 o
  15   1  12     1089.82     1533.42    470.89 o
  16   1  12     2140.08     2180.50    536.45 o
  17   1  12      801.43      625.69    413.58 o
  18   1  12     1102.26     1157.15    476.03 o
  19   1  12     1042.67     1097.88    490.96 o
   0   2  12      188.65      116.13    230.37 o
   1   2  12    12580.84    13379.55    575.18 o
   2   2  12        0.61     -211.11    211.11 o
   3   2  12    23870.67    22148.23    856.24 o
   4   2  12      138.78       83.13    224.57 o
   5   2  12    11245.10    10746.09    650.01 o
   6   2  12      817.58      722.05    483.41 o
   7   2  12     6617.45     6563.47    550.05 o
   8   2  12     1219.98     1370.39    373.65 o
   9   2  12     2447.62     2264.55    441.67 o
  10   2  12      709.41      918.88    535.80 o
  11   2  12     2161.68     2614.03    482.84 o
  12   2  12      771.29      472.58    343.18 o
  13   2  12      955.58      890.58    405.56 o
  14   2  12       40.99     -200.53    293.41 o
  15   2  12      717.86      600.30    372.20 o
  16   2  12       86.88     -151.04    347.97 o
  17   2  12      330.84      347.45    390.65 o
  18   2  12       82.13      -93.21    354.71 o
  19   2  12      218.92      567.14    449.05 o
   0   3  12     2310.01     1925.72    342.16 o
   1   3  12      157.07       -1.14    175.24 o
   2   3  12      257.19      167.51    230.95 o
   3   3  12      122.38      180.02    397.94 o
   4   3  12     1245.93     1346.81    329.39 o
   5   3  12      103.12        2.64    231.61 o
   6   3  12      760.19      610.39    292.32 o
   7   3  12      169.80       -1.19    224.69 o
   8   3  12     2182.61     2061.10    488.93 o
   9   3  12     1346.21     1358.60    394.27 o
  10   3  12     3590.78     3786.58    537.66 o
  11   3  12      772.86      735.23    350.20 o
  12   3  12     2302.03     2767.27    515.13 o
  13   3  12     1277.00     1065.05    405.69 o
  14   3  12     1149.17     1518.86    456.15 o
  15   3  12     1252.00      765.21    410.28 o
  16   3  12     1014.93      924.48    441.14 o
  17   3  12      856.54      518.30    414.59 o
  18   3  12      809.66     1566.87    498.96 o
  19   3  12      535.33     1345.03    698.47 o
   0   4  12    14774.04    16035.16    825.29 o
   1   4  12      400.00      221.58    199.57 o
   2   4  12    11499.19    11931.40    614.95 o
   3   4  12      924.68      969.11    290.20 o
   4   4  12    11646.03    10661.32    620.27 o
   5   4  12      456.22      292.21    254.97 o
   6   4  12     3948.38     3241.38    449.13 o
   7   4  12      146.94       58.73    269.40 o
   8   4  12     3091.96     3028.68    528.44 o
   9   4  12      882.69      898.22    353.38 o
  10   4  12     1629.01     1317.47    393.75 o
  11   4  12       37.62      217.46    316.73 o
  12   4  12     2289.87     2268.71    476.53 o
  13   4  12       36.17       77.05    333.36 o
  14   4  12      466.09      373.69    371.30 o
  15   4  12      186.47      294.16    350.18 o
  16   4  12      334.47      871.79    409.13 o
  17   4  12       58.90      129.04    364.69 o
  18   4  12      171.31      358.09    424.98 o
   0   5  12     1505.82     2146.86    582.67 o
   1   5  12     1368.66     1054.45    360.27 o
   2   5  12      390.53      181.97    415.40 o
   3   5  12      535.64      602.89    472.38 o
   4   5  12      455.42      481.63    274.15 o
   5   5  12      522.79      418.42    265.66 o
   6   5  12     1506.62     1188.67    353.65 o
   7   5  12       93.31      243.04    265.50 o
   8   5  12      253.98      125.84    277.56 o
   9   5  12     1259.90      688.07    337.07 o
  10   5  12     1053.74      818.38    377.67 o
  11   5  12     1751.52     2404.34    481.67 o
  12   5  12     1477.72     1190.07    510.06 o
  13   5  12     3619.28     3464.70    587.60 o
  14   5  12      621.01      566.51    393.11 o
  15   5  12      686.48      545.89    409.31 o
  16   5  12      322.48      602.78    427.72 o
  17   5  12     1472.14     1674.73    534.06 o
  18   5  12      214.32      328.03    447.88 o
   0   6  12      151.21      308.80    431.95 o
   1   6  12     8217.45     8530.47    939.25 o
   2   6  12     1141.90     1707.56    617.59 o
   3   6  12     8193.49     8659.14    942.93 o
   4   6  12     1732.98     1713.08    602.89 o
   5   6  12     5536.95     4211.01    845.51 o
   6   6  12     1104.86      558.77    487.09 o
   7   6  12     5283.79     4185.28    858.38 o
   8   6  12      829.39      600.55    321.68 o
   9   6  12     1722.50     1764.37    449.41 o
  10   6  12      856.10      673.04    346.43 o
  11   6  12      563.34      859.68    367.32 o
  12   6  12      177.18      525.33    373.88 o
  13   6  12       65.82      241.83    363.48 o
  14   6  12      287.72       67.37    363.48 o
  15   6  12        8.52     -104.46    352.18 o
  16   6  12       26.56      116.92    390.12 o
  17   6  12      112.62      358.12    417.70 o
   0   7  12      903.48      720.52    509.14 o
   1   7  12      137.96      167.26    420.92 o
   2   7  12      809.08      442.97    468.71 o
   3   7  12      940.12      878.60    529.36 o
   4   7  12     1269.12      547.74    459.52 o
   5   7  12      310.01      518.34    525.69 o
   6   7  12      666.64       75.36    369.45 o
   7   7  12      237.88      270.20    470.55 o
   8   7  12     1161.69     1062.40    624.94 o
   9   7  12      393.68        3.68    439.30 o
  10   7  12     1702.51     1108.35    621.27 o
  11   7  12      126.82      325.34    503.63 o
  12   7  12     3470.20     3845.15    587.66 o
  13   7  12      182.32      -44.83    343.15 o
  14   7  12     2215.72     1938.17    524.19 o
  15   7  12      135.30      107.16    382.89 o
  16   7  12     1316.86     1651.10    536.75 o
   0   8  12    10072.83    10215.98   1123.06 o
   1   8  12     1936.65     1974.08    685.60 o
   2   8  12     6318.09     7991.92   1145.12 o
   3   8  12     2799.41     2854.52    764.64 o
   4   8  12     7105.79     6572.93   1040.35 o
   5   8  12     1902.69     1161.66    624.94 o
   6   8  12     2713.58     3615.48    838.16 o
   7   8  12     1002.38      746.26    564.29 o
   8   8  12     2061.40     1698.37    656.19 o
   9   8  12      781.36      509.14    567.96 o
  10   8  12     1269.78     1362.01    705.82 o
  11   8  12      302.71      411.73    510.98 o
  12   8  12      429.54      371.29    534.88 o
  13   8  12      219.69       45.95    566.12 o
  14   8  12      643.58     1095.49    674.57 o
  15   8  12       93.46      327.18    601.05 o
   1   9  12      221.30     -136.02    474.22 o
   2   9  12       25.20      -79.04    430.11 o
   3   9  12      723.73      345.56    479.74 o
   4   9  12      523.10      573.48    503.63 o
   5   9  12     1303.53      422.76    520.17 o
   6   9  12       23.92      123.15    536.72 o
   7   9  12      483.98      259.17    452.16 o
   8   9  12      415.81       11.03    477.90 o
   9   9  12      906.11     1336.28    672.73 o
  10   9  12       66.50      158.07    542.23 o
  11   9  12      836.27      988.88    643.32 o
  12   9  12       29.18      132.34    488.93 o
  13   9  12     1871.39     1909.75    759.12 o
  14   9  12       93.47      529.36    602.89 o
   1  10  12     4738.38     5369.00   1005.42 o
   2  10  12     3113.31     2240.60    760.96 o
   3  10  12     6176.75     6883.56   1135.93 o
   4  10  12     2515.65     2187.30    770.15 o
   5  10  12     2362.27     2299.42    788.53 o
   6  10  12     1351.82      999.91    635.97 o
   7  10  12     1153.36     1453.91    737.07 o
   8  10  12      863.09      792.21    663.54 o
   9  10  12      615.44      858.38    678.25 o
  10  10  12       94.96      -64.33    509.14 o
  11  10  12      245.74      -45.95    496.28 o
  12  10  12      239.90     -147.05    553.26 o
  13  10  12      673.14      599.21    687.44 o
   2  11  12      244.34     -279.39    503.63 o
   3  11  12       44.98      301.44    474.22 o
   4  11  12      615.70      735.23    641.49 o
   5  11  12       37.50       20.22    525.69 o
   6  11  12      302.87      825.29    634.13 o
   7  11  12        7.06      200.35    523.85 o
   8  11  12      114.82      249.98    564.29 o
   9  11  12       52.78     -354.75    468.71 o
  10  11  12      264.80      104.77    578.99 o
  11  11  12        1.58     -193.00    523.85 o
   3  12  12     1786.77     1582.58    794.05 o
   4  12  12     1305.25     1597.28    764.64 o
   5  12  12      588.01      584.51    626.78 o
   6  12  12      698.58      790.37    687.44 o
   7  12  12      388.70       77.20    520.17 o
   8  12  12      596.49      437.46    641.49 o
   9  12  12      279.36      398.86    584.51 o
   4  13  12       28.26       77.20    619.43 o
   5  13  12      111.31      -79.04    586.34 o
   6  13  12        3.90      336.37    639.65 o
   2   0  13     2315.25     2505.29    593.70 o
   4   0  13     7162.08     6949.73    784.85 o
   6   0  13      483.72      472.38    406.21 o
   8   0  13      900.13      257.33    413.57 o
  10   0  13     2679.54     2860.03    737.07 o
  12   0  13     1388.43      590.02    520.17 o
  14   0  13      445.88      503.63    551.42 o
  16   0  13      251.37      488.93    525.69 o
  18   0  13       19.64     -317.99    540.39 o
   1   1  13     1652.96     1413.34    280.34 o
   2   1  13     1742.91     1127.33    352.91 o
   3   1  13        0.67     -170.02    236.19 o
   4   1  13      564.44      502.98    350.15 o
   5   1  13      754.40      901.88    331.81 o
   6   1  13     3374.50     3525.27    491.16 o
   7   1  13      113.65      -70.56    247.88 o
   8   1  13      574.64      825.55    361.46 o
   9   1  13     1167.18     1133.32    364.66 o
  10   1  13     1276.37     1359.25    406.81 o
  11   1  13      421.20      408.91    343.85 o
  12   1  13     1137.75      726.00    373.96 o
  13   1  13      731.11      620.13    383.98 o
  14   1  13      688.40      476.66    398.85 o
  15   1  13      419.69      418.78    379.96 o
  16   1  13      109.51     -331.84    331.84 o
  17   1  13       85.71     -158.95    373.64 o
  18   1  13       56.42     -109.77    382.81 o
   1   2  13     4221.49     4040.56    402.82 o
   2   2  13      464.42      398.73    264.58 o
   3   2  13     4014.75     3684.06    467.23 o
   4   2  13       12.07      -58.31    239.71 o
   5   2  13      305.60      379.54    297.77 o
   6   2  13      958.93      905.63    333.41 o
   7   2  13     3577.05     3510.22    508.56 o
   8   2  13      168.20      341.47    397.02 o
   9   2  13      686.89      893.88    353.76 o
  10   2  13       13.60      201.84    303.46 o
  11   2  13     1559.90     1135.47    401.91 o
  12   2  13       68.56     -127.41    302.82 o
  13   2  13      556.42      472.70    357.79 o
  14   2  13        5.27      182.20    366.61 o
  15   2  13      548.15      388.75    377.09 o
  16   2  13      109.36      -79.50    333.15 o
  17   2  13      372.55      752.89    446.04 o
  18   2  13       31.16      -17.16    399.99 o
   1   3  13      434.19      183.90    214.89 o
   2   3  13       70.22      -93.15    223.96 o
   3   3  13      302.21      -69.17    227.30 o
   4   3  13      223.96       64.21    247.41 o
   5   3  13     2445.73     2875.23    455.71 o
   6   3  13     1047.49      643.81    378.64 o
   7   3  13      181.82      296.32    270.76 o
   8   3  13     3122.34     2893.06    487.67 o
   9   3  13     1946.12     2327.10    455.64 o
  10   3  13      499.34      551.02    343.12 o
  11   3  13      508.32      193.08    320.28 o
  12   3  13      234.22      318.63    334.39 o
  13   3  13      417.32     1143.37    429.70 o
  14   3  13      611.63      740.69    390.98 o
  15   3  13      137.02      449.16    392.35 o
  16   3  13      252.41        0.38    388.75 o
  17   3  13      181.33      506.42    415.07 o
   1   4  13      512.48      290.26    305.54 o
   2   4  13     1889.19     1174.53    545.91 o
   3   4  13      132.20      178.78    259.76 o
   4   4  13     1844.10     1812.30    377.81 o
   5   4  13      488.11      578.25    296.17 o
   6   4  13     3468.19     2939.47    670.89 o
   7   4  13      465.15      327.21    296.28 o
   8   4  13     2675.18     3152.82    598.29 o
   9   4  13      360.99      606.22    340.16 o
  10   4  13     1383.26     1362.03    648.84 o
  11   4  13      150.58      182.99    335.20 o
  12   4  13     1025.71      804.38    382.68 o
  13   4  13      309.68      240.52    371.13 o
  14   4  13      196.66       37.63    338.29 o
  15   4  13        7.41      -67.57    360.46 o
  16   4  13      444.38       41.86    383.69 o
  17   4  13       18.07       73.68    427.47 o
   1   5  13       35.46     -220.57    332.69 o
   2   5  13       21.05      141.53    393.35 o
   3   5  13      450.87      336.37    455.84 o
   4   5  13      114.01       31.25    419.08 o
   5   5  13     1900.09     1907.91    667.22 o
   6   5  13      592.53     1139.60    569.80 o
   7   5  13     2018.52     1592.90    386.60 o
   8   5  13      878.88      374.62    329.06 o
   9   5  13     3485.47     2839.42    594.61 o
  10   5  13     1246.02     1285.91    411.14 o
  11   5  13      436.81      495.19    370.73 o
  12   5  13      345.51      434.40    380.23 o
  13   5  13      849.07      503.68    411.28 o
  14   5  13       61.56     -192.43    326.77 o
  15   5  13      572.56      878.19    434.83 o
  16   5  13      326.59       80.04    400.21 o
  17   5  13      110.13      140.11    427.08 o
   1   6  13     2183.68     1602.80    628.62 o
   2   6  13      335.65      457.68    472.38 o
   3   6  13     2679.11     2595.35    731.55 o
   4   6  13       67.98      512.82    494.44 o
   5   6  13      178.80      424.59    518.34 o
   6   6  13      435.69      299.61    476.06 o
   7   6  13     2424.79     1924.46    689.28 o
   8   6  13      438.45      810.59    586.34 o
   9   6  13     1110.45      755.45    534.88 o
  10   6  13      774.56      106.61    547.74 o
  11   6  13     1531.52     1484.70    430.35 o
  12   6  13      128.86      161.29    326.78 o
  13   6  13      250.11      341.98    379.45 o
  14   6  13      362.77      686.93    441.01 o
  15   6  13      184.92      441.43    430.18 o
  16   6  13       10.13     -107.24    410.40 o
   1   7  13      250.11       -5.51    446.65 o
   2   7  13      334.69       88.23    488.93 o
   3   7  13      419.02      380.48    463.19 o
   4   7  13     1611.00     1442.88    637.81 o
   5   7  13      887.06       16.54    409.89 o
   6   7  13      617.93     -373.13    420.92 o
   7   7  13      319.52      169.10    448.49 o
   8   7  13     1133.63     2126.64    746.26 o
   9   7  13      454.22      215.05    534.88 o
  10   7  13     1003.32      281.22    531.20 o
  11   7  13      322.60     -249.98    435.62 o
  12   7  13      443.16      955.80    623.10 o
  13   7  13      339.04      665.38    626.78 o
  14   7  13      373.93      312.47    573.48 o
  15   7  13      153.14       58.82    558.77 o
   1   8  13      640.23      810.59    582.67 o
   2   8  13      348.29      560.61    562.45 o
   3   8  13      193.91      170.94    468.71 o
   4   8  13      204.95     -113.96    419.08 o
   5   8  13      634.43      527.53    527.53 o
   6   8  13      762.89      553.26    573.48 o
   7   8  13      416.58     -101.09    503.63 o
   8   8  13      692.48      737.07    584.51 o
   9   8  13      259.06       71.68    483.41 o
  10   8  13     1206.88      744.42    643.32 o
  11   8  13      541.31      303.28    520.17 o
  12   8  13      682.82      202.19    615.75 o
  13   8  13      317.54      343.72    674.57 o
  14   8  13      352.65     -238.95    509.14 o
   1   9  13      365.24      286.74    522.01 o
   2   9  13       51.97      124.99    523.85 o
   3   9  13      163.47      -49.63    476.06 o
   4   9  13       18.13      220.57    479.74 o
   5   9  13      596.30      430.11    577.15 o
   6   9  13      195.79       22.06    518.34 o
   7   9  13      146.29      163.59    545.91 o
   8   9  13       14.45      -36.76    483.41 o
   9   9  13     1305.94      998.07    700.30 o
  10   9  13      109.92       22.06    417.24 o
  11   9  13      191.76       88.23    534.88 o
  12   9  13       48.15      -60.66    564.29 o
  13   9  13     1388.32     1347.30    757.28 o
   2  10  13      330.88      198.51    536.72 o
   3  10  13      325.65      882.27    615.75 o
   4  10  13      313.73     -176.45    488.93 o
   5  10  13      114.30      167.26    544.07 o
   6  10  13      179.38     -244.46    501.79 o
   7  10  13      815.24      626.78    610.24 o
   8  10  13      630.53      860.22    672.73 o
   9  10  13      123.14      691.11    647.00 o
  10  10  13      168.45     -273.87    531.20 o
  11  10  13      312.00       16.54    545.91 o
   2  11  13       92.52      -29.41    430.11 o
   3  11  13       88.27       64.33    522.01 o
   4  11  13      147.83       -3.68    544.07 o
   5  11  13      100.71      358.42    670.89 o
   6  11  13      407.87      525.69    624.94 o
   7  11  13      210.40      332.69    578.99 o
   8  11  13      698.68     1540.30    781.18 o
   9  11  13      233.48      670.89    694.79 o
   3  12  13       39.31     -327.18    514.66 o
   4  12  13       75.90       91.90    582.67 o
   5  12  13       41.91       42.28    595.53 o
   6  12  13      387.49      312.47    648.84 o
   0   0  14    16079.38    16770.53   1126.74 o
   2   0  14     5398.13     5036.31    786.69 o
   4   0  14     2649.89     1804.98    577.15 o
   6   0  14     7943.55     6933.19    834.48 o
   8   0  14     1160.43      812.43    538.55 o
  10   0  14     2226.31     1705.73    639.65 o
  12   0  14      767.70      970.50    608.40 o
  14   0  14       94.96      784.85    623.10 o
  16   0  14      227.73      571.64    626.78 o
   0   1  14       79.94      -75.29    257.19 o
   1   1  14      534.61      367.77    291.10 o
   2   1  14     3099.17     3043.25    468.86 o
   3   1  14       57.14      173.57    287.88 o
   4   1  14      369.78      322.00    279.43 o
   5   1  14       75.95      -25.12    265.61 o
   6   1  14      320.02      443.80    292.26 o
   7   1  14      171.29      112.20    279.58 o
   8   1  14       36.47      -71.28    286.29 o
   9   1  14     1265.16      793.46    379.46 o
  10   1  14     3614.91     3932.09    584.64 o
  11   1  14     1611.99     1397.34    447.21 o
  12   1  14      299.17      231.60    345.72 o
  13   1  14     1012.30      562.71    370.59 o
  14   1  14     1988.05     2323.05    540.64 o
  15   1  14     1308.30     1315.67    495.65 o
  16   1  14      350.41      657.44    428.85 o
  17   1  14      872.27     1415.42    530.03 o
   0   2  14       34.04      -72.93    249.63 o
   1   2  14     9582.92     9828.44    641.09 o
   2   2  14     1552.56     1219.93    366.46 o
   3   2  14     3819.39     3891.71    613.91 o
   4   2  14      320.20       81.36    257.19 o
   5   2  14     9160.62     8520.17    625.99 o
   6   2  14      472.74      268.98    314.31 o
   7   2  14     1990.38     2111.93    443.54 o
   8   2  14      955.33      616.95    331.85 o
   9   2  14     1921.50     1908.73    440.05 o
  10   2  14       74.43     -165.16    289.83 o
  11   2  14      750.03     1034.77    430.73 o
  12   2  14       63.90     -162.10    308.58 o
  13   2  14      551.32      362.77    369.56 o
  14   2  14       20.69     -328.59    332.36 o
  15   2  14        9.15      166.74    369.68 o
  16   2  14       38.02     -344.20    345.36 o
   0   3  14      208.62      387.83    466.87 o
   1   3  14      594.30      538.84    299.75 o
   2   3  14      443.03      410.06    305.32 o
   3   3  14      466.76      389.89    314.31 o
   4   3  14     1808.58     1756.16    528.44 o
   5   3  14      926.54      593.81    322.30 o
   6   3  14     1373.62     1201.87    378.31 o
   7   3  14     1314.92     1579.44    428.30 o
   8   3  14      834.83      795.81    354.53 o
   9   3  14     1020.60      613.99    351.30 o
  10   3  14     2813.97     2936.13    535.93 o
  11   3  14      825.00      990.41    416.12 o
  12   3  14      598.64      852.48    417.77 o
  13   3  14      531.48      614.34    391.06 o
  14   3  14     1661.39     1640.46    501.50 o
  15   3  14      634.78     1194.95    483.89 o
  16   3  14      971.22     1456.86    625.86 o
   0   4  14     6899.63     6973.63   1012.78 o
   1   4  14     1090.85      597.37    525.69 o
   2   4  14    11984.04    12441.88   1156.14 o
   3   4  14      713.20      481.57    510.98 o
   4   4  14     3622.02     2928.04    757.28 o
   5   4  14      673.48      606.56    518.34 o
   6   4  14    13719.30    13100.16    770.19 o
   7   4  14       78.14      -20.20    305.39 o
   8   4  14      954.58      824.80    367.79 o
   9   4  14       46.80       43.98    308.00 o
  10   4  14     1722.89     1668.17    657.11 o
  11   4  14      248.87      591.21    386.59 o
  12   4  14      855.96      754.00    429.60 o
  13   4  14      127.11      125.20    391.90 o
  14   4  14      394.36      752.58    427.23 o
  15   4  14       35.65      -36.69    360.65 o
  16   4  14       50.23      604.48    432.59 o
   0   5  14       53.02     -191.16    450.33 o
   1   5  14      587.72      582.67    522.01 o
   2   5  14      239.39      165.43    465.03 o
   3   5  14     1200.91     1045.86    586.34 o
   4   5  14      107.11      187.48    477.90 o
   5   5  14     1586.74     1514.57    656.19 o
   6   5  14      353.72      880.43    580.83 o
   7   5  14      970.67      834.48    582.67 o
   8   5  14       40.08     -362.10    413.57 o
   9   5  14      665.18      792.21    601.05 o
  10   5  14      180.66      435.62    534.88 o
  11   5  14     1915.30     2026.80    524.77 o
  12   5  14       17.42       13.06    343.08 o
  13   5  14      956.39      645.23    414.88 o
  14   5  14     1009.90     1047.48    501.79 o
  15   5  14     1126.00     1416.01    520.18 o
   0   6  14     1073.39      979.69    632.30 o
   1   6  14     8966.39     8865.00   1067.92 o
   2   6  14     1094.49      408.05    534.88 o
   3   6  14     3490.87     2825.11    753.61 o
   4   6  14      683.35     1027.48    601.05 o
   5   6  14    10379.62    10778.43   1172.69 o
   6   6  14      796.60      685.60    540.39 o
   7   6  14     2751.70     2512.64    799.56 o
   8   6  14       10.07       91.90    494.44 o
   9   6  14     1621.33     1487.00    700.30 o
  10   6  14       12.59      812.43    635.97 o
  11   6  14     1198.83     1920.78    775.66 o
  12   6  14      120.11      172.78    468.71 o
  13   6  14     1174.48      738.90    637.81 o
  14   6  14      111.32      152.56    569.80 o
   1   7  14      152.25       18.38    463.19 o
   2   7  14      624.84      499.95    514.66 o
   3   7  14      223.43     -248.14    466.87 o
   4   7  14      443.99      505.47    523.85 o
   5   7  14       58.77      259.17    533.04 o
   6   7  14      152.27      -68.01    514.66 o
   7   7  14      132.60      470.55    575.32 o
   8   7  14      272.34      369.45    556.93 o
   9   7  14       77.79      650.68    590.02 o
  10   7  14     1497.41     1352.82    727.87 o
  11   7  14       58.41     -384.16    490.76 o
  12   7  14      292.51      202.19    562.45 o
  13   7  14      183.52      496.28    608.40 o
   1   8  14      711.93      255.49    564.29 o
   2   8  14     5846.13     6427.72   1134.09 o
   3   8  14     1521.57     2179.95    740.74 o
   4   8  14     1338.09      810.59    578.99 o
   5   8  14      566.61      196.67    553.26 o
   6   8  14     3249.82     3690.84    959.47 o
   7   8  14      728.19      492.60    590.02 o
   8   8  14      324.12      321.66    582.67 o
   9   8  14      304.76      487.09    588.18 o
  10   8  14      748.88      156.24    571.64 o
  11   8  14       57.24      235.27    597.37 o
  12   8  14       96.04      156.24    591.86 o
   2   9  14       91.25      406.21    599.21 o
   3   9  14      247.81      163.59    564.29 o
   4   9  14       30.84      -66.17    538.55 o
   5   9  14      436.68      551.42    538.55 o
   6   9  14      182.87     -378.64    415.40 o
   7   9  14      438.31      465.03    538.55 o
   8   9  14      184.99       42.28    567.96 o
   9   9  14     1011.22      437.46    624.94 o
  10   9  14      321.76      303.28    602.89 o
  11   9  14      844.07     1055.05    674.57 o
   2  10  14      359.03      722.36    687.44 o
   3  10  14     1007.44     1119.38    713.17 o
   4  10  14     1019.35     1435.53    716.85 o
   5  10  14     1483.77     1253.56    740.74 o
   6  10  14      658.41      215.05    527.53 o
   7  10  14      329.84      226.08    538.55 o
   8  10  14      563.17      450.33    643.32 o
   9  10  14      621.56      512.82    637.81 o
   3  11  14       72.74        1.84    582.67 o
   4  11  14       73.17     -108.45    538.55 o
   5  11  14      149.51      560.61    643.32 o
   6  11  14      115.53     -340.04    547.74 o
   2   0  15      898.60      950.28    514.66 o
   4   0  15     4267.90     4356.22    784.85 o
   6   0  15     1161.11      840.00    505.47 o
   8   0  15      450.69      165.43    455.84 o
  10   0  15     2555.29     2139.51    698.47 o
  12   0  15      259.89     1299.51    634.13 o
  14   0  15      280.48      373.13    601.05 o
   1   1  15      316.17      307.73    318.84 o
   2   1  15      370.38      480.25    332.95 o
   3   1  15      404.26      392.27    318.42 o
   4   1  15      885.98      637.44    333.84 o
   5   1  15     1607.37     1502.64    390.48 o
   6   1  15     1024.53      586.20    344.06 o
   7   1  15     1292.21     1099.56    388.79 o
   8   1  15      920.98      740.88    355.83 o
   9   1  15     1241.24      755.52    379.87 o
  10   1  15      501.83      165.73    343.93 o
  11   1  15     1215.20     1405.11    444.22 o
  12   1  15      798.64     1082.91    433.40 o
  13   1  15      264.27     -171.44    363.08 o
  14   1  15      173.00      176.59    374.48 o
  15   1  15      158.92      235.84    413.88 o
   1   2  15      365.57      310.40    304.35 o
   2   2  15      185.18     -239.27    283.18 o
   3   2  15      601.95      902.80    362.35 o
   4   2  15        8.52       40.00    300.42 o
   5   2  15     1268.16     1141.54    383.03 o
   6   2  15       55.03      -98.22    295.64 o
   7   2  15      233.00      419.69    338.91 o
   8   2  15      145.02     -134.08    302.62 o
   9   2  15      659.21      248.75    341.76 o
  10   2  15        2.03     -198.39    334.67 o
  11   2  15     2141.82     1713.56    505.27 o
  12   2  15       81.86       20.56    354.13 o
  13   2  15      332.14      849.87    443.10 o
  14   2  15        1.43        5.34    380.60 o
  15   2  15      792.69     1047.36    539.69 o
   1   3  15      731.42      979.69    573.48 o
   2   3  15      786.44      325.34    452.16 o
   3   3  15      669.42      685.60    523.85 o
   4   3  15     1204.56     1437.37    626.78 o
   5   3  15     1299.73     1033.90    387.32 o
   6   3  15      964.37      727.08    342.80 o
   7   3  15       76.21      150.13    317.82 o
   8   3  15      369.45      282.37    331.85 o
   9   3  15      244.17      365.07    376.80 o
  10   3  15     1106.17     1097.07    418.96 o
  11   3  15      425.66      661.28    405.35 o
  12   3  15      577.18     1533.62    981.53 o
  13   3  15      170.47      -19.29    371.62 o
  14   3  15      808.16     1130.64    487.88 o
   1   4  15      613.16     1121.22    613.91 o
   2   4  15      113.70      -44.11    430.11 o
   3   4  15      338.88      762.80    523.85 o
   4   4  15     2045.36     1856.45    661.70 o
   5   4  15       93.44       62.49    494.44 o
   6   4  15      223.22       86.39    470.55 o
   7   4  15      609.25      507.31    498.12 o
   8   4  15      371.64      334.53    488.93 o
   9   4  15      152.04     -431.95    431.95 o
  10   4  15     1292.65     1365.68    667.22 o
  11   4  15       48.02      174.99    376.24 o
  12   4  15      517.79      578.85    428.77 o
  13   4  15       98.12       34.06    396.10 o
  14   4  15      224.75      289.99    424.22 o
   1   5  15      661.31      737.07    578.99 o
   2   5  15        2.90     -380.48    380.48 o
   3   5  15      218.23      156.24    498.12 o
   4   5  15      524.62      321.66    487.09 o
   5   5  15      314.63      442.97    536.72 o
   6   5  15      194.98     -169.10    441.14 o
   7   5  15      155.70     -193.00    455.84 o
   8   5  15      578.47      -44.11    468.71 o
   9   5  15      209.07      422.76    544.07 o
  10   5  15      333.32     -141.53    477.90 o
  11   5  15      692.71      590.02    599.21 o
  12   5  15      461.99      104.77    545.91 o
  13   5  15      712.60       75.36    573.48 o
   1   6  15      315.20      483.41    529.36 o
   2   6  15      254.34      514.66    518.34 o
   3   6  15      301.19      -16.54    450.33 o
   4   6  15      472.60      731.55    556.93 o
   5   6  15     1072.21     1086.30    621.27 o
   6   6  15       37.41     -112.12    498.12 o
   7   6  15      484.89      422.76    571.64 o
   8   6  15      260.88      167.26    536.72 o
   9   6  15      374.79     -490.76    490.76 o
  10   6  15      270.55     -391.51    496.28 o
  11   6  15     1188.84     1496.19    709.49 o
  12   6  15       14.11      279.39    566.12 o
   1   7  15       95.39      224.24    544.07 o
   2   7  15       36.46     -349.23    444.81 o
   3   7  15       69.82      -47.79    465.03 o
   4   7  15      152.74      590.02    582.67 o
   5   7  15      423.40      279.39    556.93 o
[truncated: 9,853 more chars]
